# Supplementary material for: Repurposing piroxicam enhances the antineoplastic effects of docetaxel and enzalutamide in prostate cancer cells using 2D and 3D in vitro culture models
Source: Front Cell Dev Biol. 2025 Jul 1;13:1551010. doi: 10.3389/fcell.2025.1551010 (PMC12259556; doi:10.3389/fcell.2025.1551010)
Supplement: Supplementary file 1 [file Table2.xlsx]

## Sheet: GEO2R – GEO 
Supplementary Table 2. Upregulated Genes between PLum-AI and PLum-AD Murine Prostate Cancer Cells¹
Gene ID	Adjusted P-Value	P-Value	Log Fold Change	Gene Symbol	Gene Assignment
17338210	0.0005206	2.3e-06	2.00067	Trerf1	NM_001097623 // Trerf1 // transcriptional regulating factor 1 // 17 C|17 // 224829 /// ENSMUST00000077951 // Trerf1 // transcriptional regulating factor 1 // 17 C|17 // 224829 /// NM_172622 // Trerf1 // transcriptional regulating factor 1 // 17 C|17 // 224829 /// BC059215 // Trerf1 // transcriptional regulating factor 1 // 17 C|17 // 224829
17224125	0.0034315	4.46e-05	2.00845	Mreg	NM_001005423 // Mreg // melanoregulin // 1 C3|1 // 381269 /// ENSMUST00000048860 // Mreg // melanoregulin // 1 C3|1 // 381269 /// BC068125 // Mreg // melanoregulin // 1 C3|1 // 381269
17518616	0.0014054	1.05e-05	2.015	Rbpms2	NM_028030 // Rbpms2 // RNA binding protein with multiple splicing 2 // 9 C|9 // 71973 /// BC021788 // Rbpms2 // RNA binding protein with multiple splicing 2 // 9 C|9 // 71973 /// ENSMUST00000169003 // Gm3470 // predicted gene 3470 // 5 E3|5 // 100041680 /// ENSMUST00000169003 // Rbpms2 // RNA binding protein with multiple splicing 2 // 9 C|9 // 71973
17431720	0.0024981	2.64e-05	2.01637	Alpl	NM_007431 // Alpl // alkaline phosphatase, liver/bone/kidney // 4 D3|4 70.2 cM // 11647 /// ENSMUST00000030551 // Alpl // alkaline phosphatase, liver/bone/kidney // 4 D3|4 70.2 cM // 11647 /// BC065175 // Alpl // alkaline phosphatase, liver/bone/kidney // 4 D3|4 70.2 cM // 11647 /// J02980 // Alpl // alkaline phosphatase, liver/bone/kidney // 4 D3|4 70.2 cM // 11647 /// AB473959 // Alpl // alkali…
17314556	0.0005737	2.7e-06	2.01665	Slc48a1	NM_026353 // Slc48a1 // solute carrier family 48 (heme transporter), member 1 // 15 F2|15 // 67739 /// ENSMUST00000117892 // Slc48a1 // solute carrier family 48 (heme transporter), member 1 // 15 F2|15 // 67739 /// BC022913 // Slc48a1 // solute carrier family 48 (heme transporter), member 1 // 15 F2|15 // 67739 /// ENSMUST00000135073 // Slc48a1 // solute carrier family 48 (heme transporter), memb…
17329403	0.000614	3.05e-06	2.02503	Masp1	ENSMUST00000023605 // Masp1 // mannan-binding lectin serine peptidase 1 // 16|16 B2-B3 // 17174 /// NM_008555 // Masp1 // mannan-binding lectin serine peptidase 1 // 16|16 B2-B3 // 17174 /// D16492 // Masp1 // mannan-binding lectin serine peptidase 1 // 16|16 B2-B3 // 17174 /// ENSMUST00000089883 // Masp1 // mannan-binding lectin serine peptidase 1 // 16|16 B2-B3 // 17174
17219185	0.0021866	2.04e-05	2.02755	Olfml2b	NM_177068 // Olfml2b // olfactomedin-like 2B // 1 H3|1 // 320078 /// ENSMUST00000046792 // Olfml2b // olfactomedin-like 2B // 1 H3|1 // 320078 /// BC025654 // Olfml2b // olfactomedin-like 2B // 1 H3|1 // 320078
17542501	0.0002831	8.63e-07	2.03007	Renbp	NM_023132 // Renbp // renin binding protein // X A7.3|X 29.53 cM // 19703 /// ENSMUST00000116578 // Renbp // renin binding protein // X A7.3|X 29.53 cM // 19703 /// NM_001164704 // Renbp // renin binding protein // X A7.3|X 29.53 cM // 19703 /// ENSMUST00000114379 // Renbp // renin binding protein // X A7.3|X 29.53 cM // 19703 /// AY183138 // Renbp // renin binding protein // X A7.3|X 29.53 cM //…
17233645	0.0052298	8.83e-05	2.05225
17431332	0.0036663	5.02e-05	2.0565	Man1c1	NM_207237 // Man1c1 // mannosidase, alpha, class 1C, member 1 // 4 D3|4 // 230815 /// ENSMUST00000054096 // Man1c1 // mannosidase, alpha, class 1C, member 1 // 4 D3|4 // 230815 /// ENSMUST00000038628 // Man1c1 // mannosidase, alpha, class 1C, member 1 // 4 D3|4 // 230815 /// BC067023 // Man1c1 // mannosidase, alpha, class 1C, member 1 // 4 D3|4 // 230815 /// ENSMUST00000105864 // Man1c1 // mannos…
17421312	0.0005737	2.73e-06	2.05778	Dhrs3	ENSMUST00000154208 // Dhrs3 // dehydrogenase/reductase (SDR family) member 3 // 4 E1|4 // 20148 /// NM_011303 // Dhrs3 // dehydrogenase/reductase (SDR family) member 3 // 4 E1|4 // 20148 /// NM_001172424 // Dhrs3 // dehydrogenase/reductase (SDR family) member 3 // 4 E1|4 // 20148 /// ENSMUST00000171001 // Dhrs3 // dehydrogenase/reductase (SDR family) member 3 // 4 E1|4 // 20148 /// X95281 // Dhrs…
17276328	0.0015549	1.2e-05	2.06508	Hif1a	NM_010431 // Hif1a // hypoxia inducible factor 1, alpha subunit // 12 C3|12 31.0 cM // 15251 /// ENSMUST00000021530 // Hif1a // hypoxia inducible factor 1, alpha subunit // 12 C3|12 31.0 cM // 15251 /// BC026139 // Hif1a // hypoxia inducible factor 1, alpha subunit // 12 C3|12 31.0 cM // 15251 /// ENSMUST00000149740 // Hif1a // hypoxia inducible factor 1, alpha subunit // 12 C3|12 31.0 cM // 15251
17465856	0.0002721	7.59e-07	2.07222	Ptn	NM_008973 // Ptn // pleiotrophin // 6 B1|6 13.5 cM // 19242 /// ENSMUST00000101534 // Ptn // pleiotrophin // 6 B1|6 13.5 cM // 19242 /// BC002064 // Ptn // pleiotrophin // 6 B1|6 13.5 cM // 19242 /// ENSMUST00000166530 // Ptn // pleiotrophin // 6 B1|6 13.5 cM // 19242 /// ENSMUST00000031864 // Ptn // pleiotrophin // 6 B1|6 13.5 cM // 19242 /// ENSMUST00000169348 // Ptn // pleiotrophin // 6 B1|6 1…
17233536	0.0079104	0.000171	2.07537	P4ha1	NM_011030 // P4ha1 // procollagen-proline, 2-oxoglutarate 4-dioxygenase (proline 4-hydroxylase), alpha 1 polypeptide // 10 B4|10 // 18451 /// ENSMUST00000009789 // P4ha1 // procollagen-proline, 2-oxoglutarate 4-dioxygenase (proline 4-hydroxylase), alpha 1 polypeptide // 10 B4|10 // 18451 /// BC009654 // P4ha1 // procollagen-proline, 2-oxoglutarate 4-dioxygenase (proline 4-hydroxylase), alpha 1 po…
17364098	0.0047819	7.71e-05	2.07846	Acta2	NM_007392 // Acta2 // actin, alpha 2, smooth muscle, aorta // 19|19 C3 // 11475 /// ENSMUST00000039631 // Acta2 // actin, alpha 2, smooth muscle, aorta // 19|19 C3 // 11475 /// BC064800 // Acta2 // actin, alpha 2, smooth muscle, aorta // 19|19 C3 // 11475
17315002	0.0024859	2.54e-05	2.08662	Mettl7a1	NM_027334 // Mettl7a1 // methyltransferase like 7A1 // 15|15 F3 // 70152 /// ENSMUST00000067752 // Mettl7a1 // methyltransferase like 7A1 // 15|15 F3 // 70152 /// BC055034 // Mettl7a1 // methyltransferase like 7A1 // 15|15 F3 // 70152 /// ENSMUST00000108962 // Mettl7a1 // methyltransferase like 7A1 // 15|15 F3 // 70152
17458439	0.0060823	0.000113	2.10345	Gpnmb	NM_053110 // Gpnmb // glycoprotein (transmembrane) nmb // 6 B2.3|6 21.0 cM // 93695 /// ENSMUST00000031840 // Gpnmb // glycoprotein (transmembrane) nmb // 6 B2.3|6 21.0 cM // 93695 /// BC026375 // Gpnmb // glycoprotein (transmembrane) nmb // 6 B2.3|6 21.0 cM // 93695 /// ENSMUST00000163769 // Gpnmb // glycoprotein (transmembrane) nmb // 6 B2.3|6 21.0 cM // 93695
17249829	0.0073064	0.000152	2.10965	LOC100862216	XR_141093 // LOC100862216 // uncharacterized LOC100862216 // --- // 100862216 /// XR_141094 // LOC100862216 // uncharacterized LOC100862216 // --- // 100862216
17243406	0.0009923	6.3e-06	2.11481	Tle6	NM_053254 // Tle6 // transducin-like enhancer of split 6, homolog of Drosophila E(spl) // 10 C1|10 // 114606 /// ENSMUST00000072020 // Tle6 // transducin-like enhancer of split 6, homolog of Drosophila E(spl) // 10 C1|10 // 114606 /// AF145957 // Tle6 // transducin-like enhancer of split 6, homolog of Drosophila E(spl) // 10 C1|10 // 114606 /// BC048832 // Tle6 // transducin-like enhancer of spli…
17547600	0.0097909	0.000248	2.12188	Socs3	NM_007707 // Socs3 // suppressor of cytokine signaling 3 // 11 E2|11 // 12702 /// ENSMUST00000054002 // Socs3 // suppressor of cytokine signaling 3 // 11 E2|11 // 12702 /// NM_007707 // Socs3 // suppressor of cytokine signaling 3 // 11 E2|11 // 12702 /// ENSMUST00000054002 // Socs3 // suppressor of cytokine signaling 3 // 11 E2|11 // 12702 /// BC052031 // Socs3 // suppressor of cytokine signaling…
17407850	0.0026208	2.85e-05	2.12225	Ecm1	NM_007899 // Ecm1 // extracellular matrix protein 1 // 3 F2.1|3 45.4 cM // 13601 /// NM_001252653 // Ecm1 // extracellular matrix protein 1 // 3 F2.1|3 45.4 cM // 13601 /// ENSMUST00000117507 // Ecm1 // extracellular matrix protein 1 // 3 F2.1|3 45.4 cM // 13601 /// ENSMUST00000029753 // Ecm1 // extracellular matrix protein 1 // 3 F2.1|3 45.4 cM // 13601 /// BC138693 // Ecm1 // extracellular matr…
17257405	0.0044161	6.86e-05	2.12847	Tanc2	NM_181071 // Tanc2 // tetratricopeptide repeat, ankyrin repeat and coiled-coil containing 2 // 11 E1|11 // 77097 /// ENSMUST00000100330 // Tanc2 // tetratricopeptide repeat, ankyrin repeat and coiled-coil containing 2 // 11 E1|11 // 77097 /// ENSMUST00000066094 // Tanc2 // tetratricopeptide repeat, ankyrin repeat and coiled-coil containing 2 // 11 E1|11 // 77097 /// ENSMUST00000147975 // Tanc2 //…
17310673	0.0002721	7.7e-07	2.13302	Ank	NM_020332 // Ank // progressive ankylosis // 15 B1|15 14.4 cM // 11732 /// ENSMUST00000022875 // Ank // progressive ankylosis // 15 B1|15 14.4 cM // 11732 /// DQ832285 // Ank // progressive ankylosis // 15 B1|15 14.4 cM // 11732 /// ENSMUST00000134004 // Ank // progressive ankylosis // 15 B1|15 14.4 cM // 11732
17264053	0.0005836	2.84e-06	2.14224	Zfp287	NM_133208 // Zfp287 // zinc finger protein 287 // 11 B2|11 // 170740 /// ENSMUST00000149228 // Zfp287 // zinc finger protein 287 // 11 B2|11 // 170740 /// AF281141 // Zfp287 // zinc finger protein 287 // 11 B2|11 // 170740 /// BC117876 // Zfp287 // zinc finger protein 287 // 11 B2|11 // 170740 /// BC117877 // Zfp287 // zinc finger protein 287 // 11 B2|11 // 170740 /// ENSMUST00000005399 // Zfp287…
17270116	0.0074324	0.000156	2.14408
17548468	0.0008305	4.84e-06	2.15824	Rbpms2	NM_028030 // Rbpms2 // RNA binding protein with multiple splicing 2 // 9 C|9 // 71973 /// NM_028030 // Rbpms2 // RNA binding protein with multiple splicing 2 // 9 C|9 // 71973 /// BC021788 // Rbpms2 // RNA binding protein with multiple splicing 2 // 9 C|9 // 71973 /// BC021788 // Rbpms2 // RNA binding protein with multiple splicing 2 // 9 C|9 // 71973 /// ENSMUST00000169003 // Gm3470 // predicted…
17318502	0.0005737	2.71e-06	2.18744	Dgat1	ENSMUST00000023214 // Dgat1 // diacylglycerol O-acyltransferase 1 // 15 D3|15 46.9 cM // 13350 /// NM_010046 // Dgat1 // diacylglycerol O-acyltransferase 1 // 15 D3|15 46.9 cM // 13350 /// BC003717 // Dgat1 // diacylglycerol O-acyltransferase 1 // 15 D3|15 46.9 cM // 13350 /// AB057816 // Dgat1 // diacylglycerol O-acyltransferase 1 // 15 D3|15 46.9 cM // 13350 /// AF078752 // Dgat1 // diacylglyce…
17372604	0.0090543	0.000217	2.18761	Ube2l6	ENSMUST00000102642 // Ube2l6 // ubiquitin-conjugating enzyme E2L 6 // 2|2 E1 // 56791 /// NM_019949 // Ube2l6 // ubiquitin-conjugating enzyme E2L 6 // 2|2 E1 // 56791 /// BC008238 // Ube2l6 // ubiquitin-conjugating enzyme E2L 6 // 2|2 E1 // 56791 /// CT010270 // Ube2l6 // ubiquitin-conjugating enzyme E2L 6 // 2|2 E1 // 56791 /// ENSMUST00000028473 // Ube2l6 // ubiquitin-conjugating enzyme E2L 6 /…
17475580	0.0021866	2.05e-05	2.20086	Blvrb	ENSMUST00000037399 // Blvrb // biliverdin reductase B (flavin reductase (NADPH)) // 7 A3|7 // 233016 /// NM_144923 // Blvrb // biliverdin reductase B (flavin reductase (NADPH)) // 7 A3|7 // 233016 /// BC006617 // Blvrb // biliverdin reductase B (flavin reductase (NADPH)) // 7 A3|7 // 233016 /// ENSMUST00000133750 // Blvrb // biliverdin reductase B (flavin reductase (NADPH)) // 7 A3|7 // 233016 //…
17301414	0.006854	0.000136	2.21149	Scara5	NM_028903 // Scara5 // scavenger receptor class A, member 5 (putative) // 14 D1|14 // 71145 /// ENSMUST00000022610 // Scara5 // scavenger receptor class A, member 5 (putative) // 14 D1|14 // 71145 /// NM_001168318 // Scara5 // scavenger receptor class A, member 5 (putative) // 14 D1|14 // 71145 /// ENSMUST00000069226 // Scara5 // scavenger receptor class A, member 5 (putative) // 14 D1|14 // 7114…
17344064	0.0004655	1.94e-06	2.21284	Cfb	NM_008198 // Cfb // complement factor B // 17 B1|17 18.85 cM // 14962 /// NM_001142706 // Cfb // complement factor B // 17 B1|17 18.85 cM // 14962 /// ENSMUST00000025229 // Cfb // complement factor B // 17 B1|17 18.85 cM // 14962 /// ENSMUST00000176203 // Cfb // complement factor B // 17 B1|17 18.85 cM // 14962 /// M57890 // Cfb // complement factor B // 17 B1|17 18.85 cM // 14962 /// ENSMUST0000…
17400622	0.0042094	6.29e-05	2.2281	Lix1l	NM_001163170 // Lix1l // Lix1-like // 3 F2.1|3 // 280411 /// ENSMUST00000062058 // Lix1l // Lix1-like // 3 F2.1|3 // 280411
17364114	0.0042142	6.31e-05	2.24156	Lipa	NM_021460 // Lipa // lysosomal acid lipase A // 19 C1|19 // 16889 /// NM_001111100 // Lipa // lysosomal acid lipase A // 19 C1|19 // 16889 /// ENSMUST00000049572 // Lipa // lysosomal acid lipase A // 19 C1|19 // 16889 /// BC058564 // Lipa // lysosomal acid lipase A // 19 C1|19 // 16889
17457876	0.0024109	2.37e-05	2.24852	Gstk1	NM_029555 // Gstk1 // glutathione S-transferase kappa 1 // 6 B2.1|6 // 76263 /// ENSMUST00000031897 // Gstk1 // glutathione S-transferase kappa 1 // 6 B2.1|6 // 76263 /// BC051507 // Gstk1 // glutathione S-transferase kappa 1 // 6 B2.1|6 // 76263
17453714	0.0017694	1.45e-05	2.24917	Sh2b2	NM_018825 // Sh2b2 // SH2B adaptor protein 2 // 5|5 G1 // 23921 /// ENSMUST00000005188 // Sh2b2 // SH2B adaptor protein 2 // 5|5 G1 // 23921 /// BC057334 // Sh2b2 // SH2B adaptor protein 2 // 5|5 G1 // 23921
17308794	0.0075063	0.000159	2.25035	D5Ertd579e	BC051182 // D5Ertd579e // DNA segment, Chr 5, ERATO Doi 579, expressed // 5 B3|5 20.0 cM // 320661 /// BC051182 // D5Ertd579e // DNA segment, Chr 5, ERATO Doi 579, expressed // 5 B3|5 20.0 cM // 320661
17255064	0.0010345	6.66e-06	2.25081	Mmd	NM_026178 // Mmd // monocyte to macrophage differentiation-associated // 11 C|11 // 67468 /// ENSMUST00000004050 // Mmd // monocyte to macrophage differentiation-associated // 11 C|11 // 67468 /// BC021914 // Mmd // monocyte to macrophage differentiation-associated // 11 C|11 // 67468 /// ENSMUST00000107887 // Mmd // monocyte to macrophage differentiation-associated // 11 C|11 // 67468 /// ENSMUS…
17259907	0.001986	1.76e-05	2.26436	Tcn2	ENSMUST00000109993 // Tcn2 // transcobalamin 2 // 11 A1|11 3.0 cM // 21452 /// NM_015749 // Tcn2 // transcobalamin 2 // 11 A1|11 3.0 cM // 21452 /// NM_001130458 // Tcn2 // transcobalamin 2 // 11 A1|11 3.0 cM // 21452 /// ENSMUST00000109988 // Tcn2 // transcobalamin 2 // 11 A1|11 3.0 cM // 21452 /// ENSMUST00000109989 // Tcn2 // transcobalamin 2 // 11 A1|11 3.0 cM // 21452 /// ENSMUST00000109991 …
17211405	0.0093379	0.000229	2.26543	Gsta3	NM_001077353 // Gsta3 // glutathione S-transferase, alpha 3 // 1 A4|1 15.0 cM // 14859 /// NM_010356 // Gsta3 // glutathione S-transferase, alpha 3 // 1 A4|1 15.0 cM // 14859 /// ENSMUST00000027067 // Gsta3 // glutathione S-transferase, alpha 3 // 1 A4|1 15.0 cM // 14859 /// ENSMUST00000121676 // Gsta3 // glutathione S-transferase, alpha 3 // 1 A4|1 15.0 cM // 14859 /// M73483 // Gsta3 // glutath…
17435725	0.0019525	1.7e-05	2.26715	Il6	NM_031168 // Il6 // interleukin 6 // 5 B1|5 17.0 cM // 16193 /// ENSMUST00000026845 // Il6 // interleukin 6 // 5 B1|5 17.0 cM // 16193 /// J03783 // Il6 // interleukin 6 // 5 B1|5 17.0 cM // 16193
17406165	0.0061966	0.000117	2.26811	Glrb	NM_010298 // Glrb // glycine receptor, beta subunit // 3 E3-F1|3 36.0 cM // 14658 /// ENSMUST00000029654 // Glrb // glycine receptor, beta subunit // 3 E3-F1|3 36.0 cM // 14658 /// U09399 // Glrb // glycine receptor, beta subunit // 3 E3-F1|3 36.0 cM // 14658 /// ENSMUST00000135043 // Glrb // glycine receptor, beta subunit // 3 E3-F1|3 36.0 cM // 14658 /// ENSMUST00000165668 // Glrb // glycine re…
17504572	0.0034711	4.57e-05	2.27205	Ces2g	NM_197999 // Ces2g // carboxylesterase 2G // 8 D3|8 // 72361 /// ENSMUST00000043183 // Ces2g // carboxylesterase 2G // 8 D3|8 // 72361 /// BC027185 // Ces2g // carboxylesterase 2G // 8 D3|8 // 72361
17312280	0.0073079	0.000153	2.28225	Gsdmd	NM_026960 // Gsdmd // gasdermin D // 15|15 D3-E1 // 69146 /// ENSMUST00000023238 // Gsdmd // gasdermin D // 15|15 D3-E1 // 69146 /// BC029813 // Gsdmd // gasdermin D // 15|15 D3-E1 // 69146
17450142	0.0013949	1.04e-05	2.28334	Hpse	NM_152803 // Hpse // heparanase // 5 E4|5 // 15442 /// ENSMUST00000045617 // Hpse // heparanase // 5 E4|5 // 15442 /// AY077467 // Hpse // heparanase // 5 E4|5 // 15442
17473155	0.0003328	1.1e-06	2.29795	Cacng7	NM_133189 // Cacng7 // calcium channel, voltage-dependent, gamma subunit 7 // 7 A1|7 2.0 cM // 81904 /// ENSMUST00000092891 // Cacng7 // calcium channel, voltage-dependent, gamma subunit 7 // 7 A1|7 2.0 cM // 81904 /// BC141277 // Cacng7 // calcium channel, voltage-dependent, gamma subunit 7 // 7 A1|7 2.0 cM // 81904
17462373	0.0028449	3.33e-05	2.30779	Cecr2	NM_001128151 // Cecr2 // cat eye syndrome chromosome region, candidate 2 // 6 F1|6 54.0 cM // 330409 /// ENSMUST00000112686 // Cecr2 // cat eye syndrome chromosome region, candidate 2 // 6 F1|6 54.0 cM // 330409 /// ENSMUST00000124634 // Cecr2 // cat eye syndrome chromosome region, candidate 2 // 6 F1|6 54.0 cM // 330409 /// ENSMUST00000148346 // Cecr2 // cat eye syndrome chromosome region, candi…
17416234	0.0021866	2.04e-05	2.31874	Ppap2b	NM_080555 // Ppap2b // phosphatidic acid phosphatase type 2B // 4 C6|4 52.7 cM // 67916 /// ENSMUST00000064139 // Ppap2b // phosphatidic acid phosphatase type 2B // 4 C6|4 52.7 cM // 67916 /// BC005558 // Ppap2b // phosphatidic acid phosphatase type 2B // 4 C6|4 52.7 cM // 67916
17303722	0.0001817	4.26e-07	2.32822	Kcnk5	NM_021542 // Kcnk5 // potassium channel, subfamily K, member 5 // 14 A3|14 // 16529 /// ENSMUST00000024011 // Kcnk5 // potassium channel, subfamily K, member 5 // 14 A3|14 // 16529 /// BC034012 // Kcnk5 // potassium channel, subfamily K, member 5 // 14 A3|14 // 16529
17536600	0.000925	5.75e-06	2.33326	Gdpd2	NM_023608 // Gdpd2 // glycerophosphodiester phosphodiesterase domain containing 2 // X|X C2 // 71584 /// ENSMUST00000019503 // Gdpd2 // glycerophosphodiester phosphodiesterase domain containing 2 // X|X C2 // 71584 /// ENSMUST00000113744 // Gdpd2 // glycerophosphodiester phosphodiesterase domain containing 2 // X|X C2 // 71584 /// BC038274 // Gdpd2 // glycerophosphodiester phosphodiesterase domai…
17539682	0.0076089	0.000163	2.33775	BC022960	BC022960 // BC022960 // cDNA sequence BC022960 // X F5|X // 237246
17251900	0.0055363	9.79e-05	2.36359	Dlg4	ENSMUST00000108588 // Dlg4 // discs, large homolog 4 (Drosophila) // 11|11 B4 // 13385 /// NM_007864 // Dlg4 // discs, large homolog 4 (Drosophila) // 11|11 B4 // 13385 /// NM_001109752 // Dlg4 // discs, large homolog 4 (Drosophila) // 11|11 B4 // 13385 /// ENSMUST00000018700 // Dlg4 // discs, large homolog 4 (Drosophila) // 11|11 B4 // 13385 /// BC014807 // Dlg4 // discs, large homolog 4 (Drosop…
17527661	0.0034711	4.57e-05	2.37368	Islr	NM_001195431 // Islr // immunoglobulin superfamily containing leucine-rich repeat // 9 B|9 // 26968 /// ENSMUST00000168864 // Islr // immunoglobulin superfamily containing leucine-rich repeat // 9 B|9 // 26968 /// NM_012043 // Islr // immunoglobulin superfamily containing leucine-rich repeat // 9 B|9 // 26968 /// ENSMUST00000041477 // Islr // immunoglobulin superfamily containing leucine-rich rep…
17480528	0.0015549	1.21e-05	2.39534	LOC100862647	XR_142272 // LOC100862647 // uncharacterized LOC100862647 // --- // 100862647
17311853	0.001905	1.6e-05	2.39863	Pvt1	NR_003368 // Pvt1 // plasmacytoma variant translocation 1 // 15 D2-D3|15 32.0 cM // 19296 /// BC049751 // Pvt1 // plasmacytoma variant translocation 1 // 15 D2-D3|15 32.0 cM // 19296
17394297	0.0009887	6.22e-06	2.40291	Pltp	NM_011125 // Pltp // phospholipid transfer protein // 2 H3|2 93.0 cM // 18830 /// ENSMUST00000059954 // Pltp // phospholipid transfer protein // 2 H3|2 93.0 cM // 18830 /// ENSMUST00000109316 // Pltp // phospholipid transfer protein // 2 H3|2 93.0 cM // 18830 /// U37226 // Pltp // phospholipid transfer protein // 2 H3|2 93.0 cM // 18830 /// ENSMUST00000148912 // Pltp // phospholipid transfer prot…
17299575	0.0024981	2.62e-05	2.40843	Rnase4	NM_021472 // Rnase4 // ribonuclease, RNase A family 4 // 14 C1|14 // 58809 /// NM_201239 // Rnase4 // ribonuclease, RNase A family 4 // 14 C1|14 // 58809 /// ENSMUST00000022428 // Rnase4 // ribonuclease, RNase A family 4 // 14 C1|14 // 58809 /// ENSMUST00000169895 // Rnase4 // ribonuclease, RNase A family 4 // 14 C1|14 // 58809 /// NM_007447 // Ang // angiogenin, ribonuclease, RNase A family, 5 /…
17370735	0.0003328	1.08e-06	2.41808	Tnfaip6	ENSMUST00000065927 // Tnfaip6 // tumor necrosis factor alpha induced protein 6 // 2 C1.1|2 // 21930 /// NM_009398 // Tnfaip6 // tumor necrosis factor alpha induced protein 6 // 2 C1.1|2 // 21930 /// BC021155 // Tnfaip6 // tumor necrosis factor alpha induced protein 6 // 2 C1.1|2 // 21930
17427389	0.0021335	1.95e-05	2.41822	Cyp2j6	NM_010008 // Cyp2j6 // cytochrome P450, family 2, subfamily j, polypeptide 6 // 4 C5|4 46.5 cM // 13110 /// ENSMUST00000030303 // Cyp2j6 // cytochrome P450, family 2, subfamily j, polypeptide 6 // 4 C5|4 46.5 cM // 13110 /// BC050832 // Cyp2j6 // cytochrome P450, family 2, subfamily j, polypeptide 6 // 4 C5|4 46.5 cM // 13110
17318428	0.0044161	6.83e-05	2.41865	Oplah	ENSMUST00000171340 // Oplah // 5-oxoprolinase (ATP-hydrolysing) // 15 D3|15 // 75475 /// NM_153122 // Oplah // 5-oxoprolinase (ATP-hydrolysing) // 15 D3|15 // 75475 /// ENSMUST00000023222 // Oplah // 5-oxoprolinase (ATP-hydrolysing) // 15 D3|15 // 75475 /// BC034522 // Oplah // 5-oxoprolinase (ATP-hydrolysing) // 15 D3|15 // 75475 /// BC025120 // Oplah // 5-oxoprolinase (ATP-hydrolysing) // 15 D3…
17387517	0.000912	5.65e-06	2.42023	Serping1	NM_009776 // Serping1 // serine (or cysteine) peptidase inhibitor, clade G, member 1 // 2 D|2 // 12258 /// ENSMUST00000023994 // Serping1 // serine (or cysteine) peptidase inhibitor, clade G, member 1 // 2 D|2 // 12258 /// AF010254 // Serping1 // serine (or cysteine) peptidase inhibitor, clade G, member 1 // 2 D|2 // 12258 /// ENSMUST00000111641 // Serping1 // serine (or cysteine) peptidase inhib…
17233226	0.0019255	1.63e-05	2.43382	Lilrb4	NM_013532 // Lilrb4 // leukocyte immunoglobulin-like receptor, subfamily B, member 4 // 10 32.0 cM // 14728 /// ENSMUST00000105481 // Lilrb4 // leukocyte immunoglobulin-like receptor, subfamily B, member 4 // 10 32.0 cM // 14728 /// ENSMUST00000078778 // Lilrb4 // leukocyte immunoglobulin-like receptor, subfamily B, member 4 // 10 32.0 cM // 14728 /// BC006591 // Lilrb4 // leukocyte immunoglobuli…
17361041	0.0025237	2.71e-05	2.43818	Aldh3b1	ENSMUST00000051803 // Aldh3b1 // aldehyde dehydrogenase 3 family, member B1 // 19 A|19 // 67689 /// NM_026316 // Aldh3b1 // aldehyde dehydrogenase 3 family, member B1 // 19 A|19 // 67689 /// BC046597 // Aldh3b1 // aldehyde dehydrogenase 3 family, member B1 // 19 A|19 // 67689 /// ENSMUST00000100035 // Aldh3b1 // aldehyde dehydrogenase 3 family, member B1 // 19 A|19 // 67689
17519550	0.0004052	1.55e-06	2.44182	Hmgcll1	NM_173731 // Hmgcll1 // 3-hydroxymethyl-3-methylglutaryl-Coenzyme A lyase-like 1 // 9 D|9 // 208982 /// ENSMUST00000008052 // Hmgcll1 // 3-hydroxymethyl-3-methylglutaryl-Coenzyme A lyase-like 1 // 9 D|9 // 208982 /// BC037381 // Hmgcll1 // 3-hydroxymethyl-3-methylglutaryl-Coenzyme A lyase-like 1 // 9 D|9 // 208982 /// ENSMUST00000126321 // Hmgcll1 // 3-hydroxymethyl-3-methylglutaryl-Coenzyme A ly…
17455386	0.0008009	4.65e-06	2.47043	Slc46a3	NM_027872 // Slc46a3 // solute carrier family 46, member 3 // 5 G3|5 // 71706 /// ENSMUST00000031655 // Slc46a3 // solute carrier family 46, member 3 // 5 G3|5 // 71706 /// ENSMUST00000118527 // Slc46a3 // solute carrier family 46, member 3 // 5 G3|5 // 71706 /// BC006902 // Slc46a3 // solute carrier family 46, member 3 // 5 G3|5 // 71706 /// ENSMUST00000152064 // Slc46a3 // solute carrier family…
17336446	0.0025035	2.65e-05	2.47141	Psmb8	ENSMUST00000025196 // Psmb8 // proteasome (prosome, macropain) subunit, beta type 8 (large multifunctional peptidase 7) // 17 B1|17 18.61 cM // 16913 /// NM_010724 // Psmb8 // proteasome (prosome, macropain) subunit, beta type 8 (large multifunctional peptidase 7) // 17 B1|17 18.61 cM // 16913 /// BC051450 // Psmb8 // proteasome (prosome, macropain) subunit, beta type 8 (large multifunctional pep…
17377144	0.0006482	3.42e-06	2.48216	Slc24a3	ENSMUST00000110007 // Slc24a3 // solute carrier family 24 (sodium/potassium/calcium exchanger), member 3 // 2|2 H1 // 94249 /// NM_053195 // Slc24a3 // solute carrier family 24 (sodium/potassium/calcium exchanger), member 3 // 2|2 H1 // 94249 /// ENSMUST00000081121 // Slc24a3 // solute carrier family 24 (sodium/potassium/calcium exchanger), member 3 // 2|2 H1 // 94249 /// BC017615 // Slc24a3 // s…
17271307	0.0001083	1.83e-07	2.48243	Abca8b	ENSMUST00000020948 // Abca8b // ATP-binding cassette, sub-family A (ABC1), member 8b // 11 E1|11 69.0 cM // 27404 /// NM_013851 // Abca8b // ATP-binding cassette, sub-family A (ABC1), member 8b // 11 E1|11 69.0 cM // 27404 /// AF498362 // Abca8b // ATP-binding cassette, sub-family A (ABC1), member 8b // 11 E1|11 69.0 cM // 27404 /// ENSMUST00000106669 // Abca8b // ATP-binding cassette, sub-family…
17316780	0.001547	1.19e-05	2.49343	Angpt1	ENSMUST00000022921 // Angpt1 // angiopoietin 1 // 15 B3.1|15 14.3 cM // 11600 /// NM_009640 // Angpt1 // angiopoietin 1 // 15 B3.1|15 14.3 cM // 11600 /// BC067410 // Angpt1 // angiopoietin 1 // 15 B3.1|15 14.3 cM // 11600
17324332	0.0033724	4.31e-05	2.49647	Fetub	NM_021564 // Fetub // fetuin beta // 16 B|16 14.1 cM // 59083 /// ENSMUST00000023587 // Fetub // fetuin beta // 16 B|16 14.1 cM // 59083 /// NM_001083905 // Fetub // fetuin beta // 16 B|16 14.1 cM // 59083 /// ENSMUST00000170805 // Fetub // fetuin beta // 16 B|16 14.1 cM // 59083 /// ENSMUST00000167399 // Fetub // fetuin beta // 16 B|16 14.1 cM // 59083 /// NM_001083904 // Fetub // fetuin beta //…
17305662	0.0006435	3.38e-06	2.49961	Fermt2	NM_146054 // Fermt2 // fermitin family homolog 2 (Drosophila) // 14 C1|14 // 218952 /// ENSMUST00000045905 // Fermt2 // fermitin family homolog 2 (Drosophila) // 14 C1|14 // 218952 /// BC033436 // Fermt2 // fermitin family homolog 2 (Drosophila) // 14 C1|14 // 218952 /// ENSMUST00000116488 // Fermt2 // fermitin family homolog 2 (Drosophila) // 14 C1|14 // 218952 /// ENSMUST00000149723 // Fermt2 /…
17318013	0.0046125	7.37e-05	2.50119	Lynx1	NM_011838 // Lynx1 // Ly6/neurotoxin 1 // 15 D3|15 // 23936 /// ENSMUST00000023259 // Lynx1 // Ly6/neurotoxin 1 // 15 D3|15 // 23936 /// BC037541 // Lynx1 // Ly6/neurotoxin 1 // 15 D3|15 // 23936
17526695	0.0006309	3.22e-06	2.50164	Nnmt	ENSMUST00000034808 // Nnmt // nicotinamide N-methyltransferase // 9 A5.3|9 29.0 cM // 18113 /// NM_010924 // Nnmt // nicotinamide N-methyltransferase // 9 A5.3|9 29.0 cM // 18113 /// U86105 // Nnmt // nicotinamide N-methyltransferase // 9 A5.3|9 29.0 cM // 18113 /// ENSMUST00000136813 // Nnmt // nicotinamide N-methyltransferase // 9 A5.3|9 29.0 cM // 18113 /// ENSMUST00000126109 // Nnmt // nicoti…
17257906	0.0005691	2.63e-06	2.51148	Map2k6	NM_011943 // Map2k6 // mitogen-activated protein kinase kinase 6 // 11|11 E1 // 26399 /// ENSMUST00000020949 // Map2k6 // mitogen-activated protein kinase kinase 6 // 11|11 E1 // 26399 /// BC075652 // Map2k6 // mitogen-activated protein kinase kinase 6 // 11|11 E1 // 26399 /// U39066 // Map2k6 // mitogen-activated protein kinase kinase 6 // 11|11 E1 // 26399 /// ENSMUST00000100260 // Map2k6 // mi…
17351196	0.0017488	1.42e-05	2.5176	Apcdd1	NM_133237 // Apcdd1 // adenomatosis polyposis coli down-regulated 1 // 18 E1|18 // 494504 /// ENSMUST00000096554 // Apcdd1 // adenomatosis polyposis coli down-regulated 1 // 18 E1|18 // 494504 /// ENSMUST00000163716 // Apcdd1 // adenomatosis polyposis coli down-regulated 1 // 18 E1|18 // 494504 /// BC141269 // Apcdd1 // adenomatosis polyposis coli down-regulated 1 // 18 E1|18 // 494504
17393264	7.6e-05	1e-07	2.52703	Ggt7	NM_144786 // Ggt7 // gamma-glutamyltransferase 7 // 2 H1|2 // 207182 /// ENSMUST00000029131 // Ggt7 // gamma-glutamyltransferase 7 // 2 H1|2 // 207182 /// BC005772 // Ggt7 // gamma-glutamyltransferase 7 // 2 H1|2 // 207182 /// ENSMUST00000147601 // Ggt7 // gamma-glutamyltransferase 7 // 2 H1|2 // 207182 /// ENSMUST00000138033 // Ggt7 // gamma-glutamyltransferase 7 // 2 H1|2 // 207182 /// ENSMUST0…
17217048	0.0041674	6.16e-05	2.55313	5430435G22Rik	ENSMUST00000064679 // 5430435G22Rik // RIKEN cDNA 5430435G22 gene // 1 E4|1 // 226421 /// NM_145509 // 5430435G22Rik // RIKEN cDNA 5430435G22 gene // 1 E4|1 // 226421 /// AB232641 // 5430435G22Rik // RIKEN cDNA 5430435G22 gene // 1 E4|1 // 226421 /// ENSMUST00000064664 // 5430435G22Rik // RIKEN cDNA 5430435G22 gene // 1 E4|1 // 226421
17321524	0.0006399	3.28e-06	2.59437	Fmnl3	NM_011711 // Fmnl3 // formin-like 3 // 15|15 F3 // 22379 /// ENSMUST00000088233 // Fmnl3 // formin-like 3 // 15|15 F3 // 22379 /// BC131961 // Fmnl3 // formin-like 3 // 15|15 F3 // 22379 /// ENSMUST00000100213 // Fmnl3 // formin-like 3 // 15|15 F3 // 22379 /// ENSMUST00000081224 // Fmnl3 // formin-like 3 // 15|15 F3 // 22379 /// ENSMUST00000023746 // Fmnl3 // formin-like 3 // 15|15 F3 // 22379 //…
17450121	0.000119	2.16e-07	2.61429	Plac8	ENSMUST00000097437 // Plac8 // placenta-specific 8 // 5 E3|5 54.0 cM // 231507 /// ENSMUST00000112910 // Plac8 // placenta-specific 8 // 5 E3|5 54.0 cM // 231507 /// ENSMUST00000031264 // Plac8 // placenta-specific 8 // 5 E3|5 54.0 cM // 231507 /// NM_139198 // Plac8 // placenta-specific 8 // 5 E3|5 54.0 cM // 231507 /// AJ422151 // Plac8 // placenta-specific 8 // 5 E3|5 54.0 cM // 231507 /// ENS…
17279349	0.0050365	8.36e-05	2.6156	Adssl1	NM_007421 // Adssl1 // adenylosuccinate synthetase like 1 // 12 F1|12 // 11565 /// ENSMUST00000021726 // Adssl1 // adenylosuccinate synthetase like 1 // 12 F1|12 // 11565 /// M74495 // Adssl1 // adenylosuccinate synthetase like 1 // 12 F1|12 // 11565
17454082	0.0005737	2.73e-06	2.61639	Pcolce	ENSMUST00000031731 // Pcolce // procollagen C-endopeptidase enhancer protein // 5 G2|5 78.0 cM // 18542 /// NM_008788 // Pcolce // procollagen C-endopeptidase enhancer protein // 5 G2|5 78.0 cM // 18542 /// AB008548 // Pcolce // procollagen C-endopeptidase enhancer protein // 5 G2|5 78.0 cM // 18542 /// ENSMUST00000128755 // Pcolce // procollagen C-endopeptidase enhancer protein // 5 G2|5 78.0 cM…
17326318	0.0021516	1.97e-05	2.62671	Abi3bp	NM_001014423 // Abi3bp // ABI gene family, member 3 (NESH) binding protein // 16 C1.1|16 // 320712 /// ENSMUST00000048471 // Abi3bp // ABI gene family, member 3 (NESH) binding protein // 16 C1.1|16 // 320712 /// NM_001014424 // Abi3bp // ABI gene family, member 3 (NESH) binding protein // 16 C1.1|16 // 320712 /// ENSMUST00000096013 // Abi3bp // ABI gene family, member 3 (NESH) binding protein // …
17284919	0.0031631	3.93e-05	2.64042	Akr1c14	ENSMUST00000118717 // Akr1c14 // aldo-keto reductase family 1, member C14 // 13 A1|13 // 105387 /// NM_134072 // Akr1c14 // aldo-keto reductase family 1, member C14 // 13 A1|13 // 105387 /// ENSMUST00000041768 // Akr1c14 // aldo-keto reductase family 1, member C14 // 13 A1|13 // 105387 /// BC013482 // Akr1c14 // aldo-keto reductase family 1, member C14 // 13 A1|13 // 105387 /// ENSMUST00000147180…
17257235	0.001436	1.08e-05	2.64167	Itgb3	NM_016780 // Itgb3 // integrin beta 3 // 11 E1|11 68.0 cM // 16416 /// ENSMUST00000021028 // Itgb3 // integrin beta 3 // 11 E1|11 68.0 cM // 16416 /// BC125518 // Itgb3 // integrin beta 3 // 11 E1|11 68.0 cM // 16416 /// ENSMUST00000127140 // Itgb3 // integrin beta 3 // 11 E1|11 68.0 cM // 16416
17538096	0.0010583	6.9e-06	2.64193	Rnf128	NM_001254761 // Rnf128 // ring finger protein 128 // X F1|X // 66889 /// ENSMUST00000113027 // Rnf128 // ring finger protein 128 // X F1|X // 66889 /// NM_023270 // Rnf128 // ring finger protein 128 // X F1|X // 66889 /// ENSMUST00000113026 // Rnf128 // ring finger protein 128 // X F1|X // 66889 /// BC010477 // Rnf128 // ring finger protein 128 // X F1|X // 66889 /// ENSMUST00000113029 // Rnf128 …
17545524	0.0044161	6.81e-05	2.65722	Gm16445	NM_001243032 // Gm16445 // predicted pseudogene 16445 // X F3|X // 635580 /// NM_030036 // Samt1 // spermatogenesis associated multipass transmembrane protein 1 // X F3|X // 78092 /// NM_001201358 // 4921511M17Rik // RIKEN cDNA 4921511M17 gene // X F3|X // 667256 /// NM_001243016 // Gm10057 // predicted gene 10057 // X F3|X // 625650 /// NM_001243017 // Gm15140 // predicted gene 15140 // X F3|X /…
17490578	0.0002728	7.85e-07	2.68212	Rcn3	NM_026555 // Rcn3 // reticulocalbin 3, EF-hand calcium binding domain // 7 B4|7 23.1 cM // 52377 /// ENSMUST00000117546 // Rcn3 // reticulocalbin 3, EF-hand calcium binding domain // 7 B4|7 23.1 cM // 52377 /// ENSMUST00000019683 // Rcn3 // reticulocalbin 3, EF-hand calcium binding domain // 7 B4|7 23.1 cM // 52377 /// BC025602 // Rcn3 // reticulocalbin 3, EF-hand calcium binding domain // 7 B4|7…
17241308	0.0001749	3.96e-07	2.6844	Tspan15	NM_197996 // Tspan15 // tetraspanin 15 // 10 B4|10 // 70423 /// ENSMUST00000047883 // Tspan15 // tetraspanin 15 // 10 B4|10 // 70423 /// BC003872 // Tspan15 // tetraspanin 15 // 10 B4|10 // 70423
17539536	0.0040926	5.96e-05	2.71037	Figf	ENSMUST00000033751 // Figf // c-fos induced growth factor // X F5|X 70.0 cM // 14205 /// NM_010216 // Figf // c-fos induced growth factor // X F5|X 70.0 cM // 14205 /// BC080770 // Figf // c-fos induced growth factor // X F5|X 70.0 cM // 14205 /// ENSMUST00000172329 // Figf // c-fos induced growth factor // X F5|X 70.0 cM // 14205 /// ENSMUST00000124851 // Figf // c-fos induced growth factor // X…
17367659	0.0030722	3.74e-05	2.71822	Il1f6	NM_019450 // Il1f6 // interleukin 1 family, member 6 // 2 A3|2 10.2 cM // 54448 /// ENSMUST00000028361 // Il1f6 // interleukin 1 family, member 6 // 2 A3|2 10.2 cM // 54448 /// BC117102 // Il1f6 // interleukin 1 family, member 6 // 2 A3|2 10.2 cM // 54448 /// ENSMUST00000144442 // Il1f6 // interleukin 1 family, member 6 // 2 A3|2 10.2 cM // 54448
17344309	0.0005737	2.7e-06	2.72198	Tnf	NM_013693 // Tnf // tumor necrosis factor // 17 B1|17 19.06 cM // 21926 /// ENSMUST00000025263 // Tnf // tumor necrosis factor // 17 B1|17 19.06 cM // 21926 /// X02611 // Tnf // tumor necrosis factor // 17 B1|17 19.06 cM // 21926
17491026	0.0016814	1.34e-05	2.75437	Emp3	NM_010129 // Emp3 // epithelial membrane protein 3 // 7 B4|7 24.5 cM // 13732 /// ENSMUST00000038876 // Emp3 // epithelial membrane protein 3 // 7 B4|7 24.5 cM // 13732 /// NM_001146346 // Emp3 // epithelial membrane protein 3 // 7 B4|7 24.5 cM // 13732 /// ENSMUST00000164119 // Emp3 // epithelial membrane protein 3 // 7 B4|7 24.5 cM // 13732 /// U87948 // Emp3 // epithelial membrane protein 3 //…
17217399	0.0004655	1.95e-06	2.79985	Chi3l1	NM_007695 // Chi3l1 // chitinase 3-like 1 // 1 E4|1 72.3 cM // 12654 /// ENSMUST00000082060 // Chi3l1 // chitinase 3-like 1 // 1 E4|1 72.3 cM // 12654 /// BC003780 // Chi3l1 // chitinase 3-like 1 // 1 E4|1 72.3 cM // 12654 /// ENSMUST00000153856 // Chi3l1 // chitinase 3-like 1 // 1 E4|1 72.3 cM // 12654 /// ENSMUST00000139254 // Chi3l1 // chitinase 3-like 1 // 1 E4|1 72.3 cM // 12654 /// ENSMUST0…
17437385	0.000553	2.54e-06	2.80451	Sod3	ENSMUST00000101208 // Sod3 // superoxide dismutase 3, extracellular // 5 C1|5 31.0 cM // 20657 /// NM_011435 // Sod3 // superoxide dismutase 3, extracellular // 5 C1|5 31.0 cM // 20657 /// U38261 // Sod3 // superoxide dismutase 3, extracellular // 5 C1|5 31.0 cM // 20657
17262964	0.0001384	2.91e-07	2.81102	Fat2	ENSMUST00000068853 // Fat2 // FAT tumor suppressor homolog 2 (Drosophila) // 11 B1.3|11 // 245827 /// NM_001029988 // Fat2 // FAT tumor suppressor homolog 2 (Drosophila) // 11 B1.3|11 // 245827 /// ENSMUST00000108864 // Fat2 // FAT tumor suppressor homolog 2 (Drosophila) // 11 B1.3|11 // 245827 /// AK173031 // Fat2 // FAT tumor suppressor homolog 2 (Drosophila) // 11 B1.3|11 // 245827
17543396	0.0019525	1.7e-05	2.81235	Eda2r	NM_001161432 // Eda2r // ectodysplasin A2 receptor // X C3|X // 245527 /// NM_175540 // Eda2r // ectodysplasin A2 receptor // X C3|X // 245527 /// NM_001161433 // Eda2r // ectodysplasin A2 receptor // X C3|X // 245527 /// ENSMUST00000037353 // Eda2r // ectodysplasin A2 receptor // X C3|X // 245527 /// ENSMUST00000113832 // Eda2r // ectodysplasin A2 receptor // X C3|X // 245527 /// BC106845 // Eda…
17372552	0.0030952	3.8e-05	2.82051	Fam171b	ENSMUST00000051454 // Fam171b // family with sequence similarity 171, member B // 2 D|2 // 241520 /// NM_175514 // Fam171b // family with sequence similarity 171, member B // 2 D|2 // 241520 /// BC113787 // Fam171b // family with sequence similarity 171, member B // 2 D|2 // 241520 /// ENSMUST00000148184 // Fam171b // family with sequence similarity 171, member B // 2 D|2 // 241520
17326510	7.79e-05	1.07e-07	2.82206	Pros1	NM_011173 // Pros1 // protein S (alpha) // 16 C1.3|16 // 19128 /// ENSMUST00000023629 // Pros1 // protein S (alpha) // 16 C1.3|16 // 19128 /// Z25469 // Pros1 // protein S (alpha) // 16 C1.3|16 // 19128 /// ENSMUST00000127502 // Pros1 // protein S (alpha) // 16 C1.3|16 // 19128 /// ENSMUST00000155940 // Pros1 // protein S (alpha) // 16 C1.3|16 // 19128
17209159	0.004433	6.91e-05	2.82381	---	---
17394538	0.0016061	1.25e-05	2.82577	Sulf2	ENSMUST00000109249 // Sulf2 // sulfatase 2 // 2 H3|2 // 72043 /// NM_001252578 // Sulf2 // sulfatase 2 // 2 H3|2 // 72043 /// NM_028072 // Sulf2 // sulfatase 2 // 2 H3|2 // 72043 /// NM_001252579 // Sulf2 // sulfatase 2 // 2 H3|2 // 72043 /// ENSMUST00000088086 // Sulf2 // sulfatase 2 // 2 H3|2 // 72043 /// AY101177 // Sulf2 // sulfatase 2 // 2 H3|2 // 72043 /// BC141086 // Sulf2 // sulfatase 2 /…
17386770	0.0003563	1.28e-06	2.82623	Fkbp7	NM_010222 // Fkbp7 // FK506 binding protein 7 // 2 C3|2 60.5 cM // 14231 /// ENSMUST00000002809 // Fkbp7 // FK506 binding protein 7 // 2 C3|2 60.5 cM // 14231 /// AF040252 // Fkbp7 // FK506 binding protein 7 // 2 C3|2 60.5 cM // 14231 /// ENSMUST00000176815 // Fkbp7 // FK506 binding protein 7 // 2 C3|2 60.5 cM // 14231 /// ENSMUST00000147355 // Fkbp7 // FK506 binding protein 7 // 2 C3|2 60.5 cM /…
17517848	0.0026208	2.88e-05	2.82628	Stra6	NM_001162476 // Stra6 // stimulated by retinoic acid gene 6 // 9|9 C // 20897 /// ENSMUST00000170397 // Stra6 // stimulated by retinoic acid gene 6 // 9|9 C // 20897 /// NM_009291 // Stra6 // stimulated by retinoic acid gene 6 // 9|9 C // 20897 /// NM_001162475 // Stra6 // stimulated by retinoic acid gene 6 // 9|9 C // 20897 /// NM_001162479 // Stra6 // stimulated by retinoic acid gene 6 // 9|9 C…
17514482	0.0035588	4.77e-05	2.82676	Mmp13	NM_008607 // Mmp13 // matrix metallopeptidase 13 // 9|9 A1-A2 // 17386 /// ENSMUST00000015394 // Mmp13 // matrix metallopeptidase 13 // 9|9 A1-A2 // 17386 /// BC125320 // Mmp13 // matrix metallopeptidase 13 // 9|9 A1-A2 // 17386
17363470	0.0003329	1.11e-06	2.82952	Gda	NM_010266 // Gda // guanine deaminase // 19 B|19 15.5 cM // 14544 /// ENSMUST00000087600 // Gda // guanine deaminase // 19 B|19 15.5 cM // 14544 /// AF174583 // Gda // guanine deaminase // 19 B|19 15.5 cM // 14544 /// ENSMUST00000136258 // Gda // guanine deaminase // 19 B|19 15.5 cM // 14544
17241409	0.0039195	5.53e-05	2.84283	Srgn	ENSMUST00000160987 // Srgn // serglycin // 10 B4|10 // 19073 /// NM_011157 // Srgn // serglycin // 10 B4|10 // 19073 /// ENSMUST00000020271 // Srgn // serglycin // 10 B4|10 // 19073 /// ENSMUST00000162161 // Srgn // serglycin // 10 B4|10 // 19073 /// J04549 // Srgn // serglycin // 10 B4|10 // 19073 /// M34603 // Srgn // serglycin // 10 B4|10 // 19073 /// BC037076 // Srgn // serglycin // 10 B4|10 …
17219005	0.000119	2.19e-07	2.8544	Creg1	NM_011804 // Creg1 // cellular repressor of E1A-stimulated genes 1 // 1 H2.3|1 // 433375 /// ENSMUST00000111432 // Creg1 // cellular repressor of E1A-stimulated genes 1 // 1 H2.3|1 // 433375 /// BC027426 // Creg1 // cellular repressor of E1A-stimulated genes 1 // 1 H2.3|1 // 433375 /// ENSMUST00000140769 // Creg1 // cellular repressor of E1A-stimulated genes 1 // 1 H2.3|1 // 433375
17276776	0.0003378	1.18e-06	2.87601	Arg2	NM_009705 // Arg2 // arginase type II // 12 C3|12 // 11847 /// ENSMUST00000021550 // Arg2 // arginase type II // 12 C3|12 // 11847 /// U90886 // Arg2 // arginase type II // 12 C3|12 // 11847
17471828	0.0036926	5.08e-05	2.87739	Klra2	NM_001170851 // Klra2 // killer cell lectin-like receptor, subfamily A, member 2 // 6 F3|6 63.14 cM // 16633 /// NM_008462 // Klra2 // killer cell lectin-like receptor, subfamily A, member 2 // 6 F3|6 63.14 cM // 16633 /// ENSMUST00000032306 // Klra2 // killer cell lectin-like receptor, subfamily A, member 2 // 6 F3|6 63.14 cM // 16633 /// ENSMUST00000088867 // Klra2 // killer cell lectin-like re…
17284936	0.0055196	9.75e-05	2.87993	Akr1c13	NM_013778 // Akr1c13 // aldo-keto reductase family 1, member C13 // 13 A1|13 // 27384 /// ENSMUST00000021634 // Akr1c13 // aldo-keto reductase family 1, member C13 // 13 A1|13 // 27384 /// AB027125 // Akr1c13 // aldo-keto reductase family 1, member C13 // 13 A1|13 // 27384 /// AB027237 // Akr1c12 // aldo-keto reductase family 1, member C12 // 13 A1|13 // 622402 /// ENSMUST00000128892 // Akr1c13 /…
17227696	0.0055984	9.93e-05	2.8833	Cfh	NM_009888 // Cfh // complement component factor h // 1 F|1 74.1 cM // 12628 /// ENSMUST00000111976 // Cfh // complement component factor h // 1 F|1 74.1 cM // 12628 /// BC066092 // Cfh // complement component factor h // 1 F|1 74.1 cM // 12628 /// ENSMUST00000066859 // Cfh // complement component factor h // 1 F|1 74.1 cM // 12628 /// ENSMUST00000123238 // Cfh // complement component factor h // …
17240012	0.0016476	1.29e-05	2.88783	Rspo3	NM_028351 // Rspo3 // R-spondin 3 homolog (Xenopus laevis) // 10 A4|10 // 72780 /// ENSMUST00000092623 // Rspo3 // R-spondin 3 homolog (Xenopus laevis) // 10 A4|10 // 72780 /// AB055811 // Rspo3 // R-spondin 3 homolog (Xenopus laevis) // 10 A4|10 // 72780
17356002	0.0008349	4.99e-06	2.88948	Unc93b1	NM_019449 // Unc93b1 // unc-93 homolog B1 (C. elegans) // 19 A|19 // 54445 /// ENSMUST00000162708 // Unc93b1 // unc-93 homolog B1 (C. elegans) // 19 A|19 // 54445 /// NM_001161428 // Unc93b1 // unc-93 homolog B1 (C. elegans) // 19 A|19 // 54445 /// ENSMUST00000165711 // Unc93b1 // unc-93 homolog B1 (C. elegans) // 19 A|19 // 54445 /// BC018388 // Unc93b1 // unc-93 homolog B1 (C. elegans) // 19 A|…
17317675	0.0002028	5.2e-07	2.89446	St3gal1	NM_009177 // St3gal1 // ST3 beta-galactoside alpha-2,3-sialyltransferase 1 // 15 D2|15 // 20442 /// ENSMUST00000092640 // St3gal1 // ST3 beta-galactoside alpha-2,3-sialyltransferase 1 // 15 D2|15 // 20442 /// BC099670 // St3gal1 // ST3 beta-galactoside alpha-2,3-sialyltransferase 1 // 15 D2|15 // 20442 /// ENSMUST00000063460 // St3gal1 // ST3 beta-galactoside alpha-2,3-sialyltransferase 1 // 15 D…
17432440	0.0001204	2.31e-07	2.9083	Pdpn	NM_010329 // Pdpn // podoplanin // 4 E1|4 // 14726 /// ENSMUST00000030317 // Pdpn // podoplanin // 4 E1|4 // 14726 /// BC026551 // Pdpn // podoplanin // 4 E1|4 // 14726
17272619	0.0019525	1.69e-05	2.91823	Socs3	NM_007707 // Socs3 // suppressor of cytokine signaling 3 // 11 E2|11 // 12702 /// ENSMUST00000054002 // Socs3 // suppressor of cytokine signaling 3 // 11 E2|11 // 12702 /// BC052031 // Socs3 // suppressor of cytokine signaling 3 // 11 E2|11 // 12702 /// ENSMUST00000123255 // Socs3 // suppressor of cytokine signaling 3 // 11 E2|11 // 12702 /// ENSMUST00000132295 // Socs3 // suppressor of cytokine …
17367055	7.79e-05	1.06e-07	2.93218	Vim	ENSMUST00000028062 // Vim // vimentin // 2 A2|2 7.0 cM // 22352 /// NM_011701 // Vim // vimentin // 2 A2|2 7.0 cM // 22352 /// M26251 // Vim // vimentin // 2 A2|2 7.0 cM // 22352 /// ENSMUST00000169645 // Vim // vimentin // 2 A2|2 7.0 cM // 22352 /// ENSMUST00000155605 // Vim // vimentin // 2 A2|2 7.0 cM // 22352 /// ENSMUST00000141365 // Vim // vimentin // 2 A2|2 7.0 cM // 22352 /// ENSMUST00000…
17383858	0.0001749	3.98e-07	2.93338	Dnm1	NM_010065 // Dnm1 // dynamin 1 // 2 B|2 17.0 cM // 13429 /// ENSMUST00000091089 // Dnm1 // dynamin 1 // 2 B|2 17.0 cM // 13429 /// BC058623 // Dnm1 // dynamin 1 // 2 B|2 17.0 cM // 13429 /// L31397 // Dnm1 // dynamin 1 // 2 B|2 17.0 cM // 13429 /// BC034679 // Dnm1 // dynamin 1 // 2 B|2 17.0 cM // 13429 /// ENSMUST00000113352 // Dnm1 // dynamin 1 // 2 B|2 17.0 cM // 13429 /// ENSMUST00000113354 /…
17238605	0.0026464	2.93e-05	2.95879	Itga7	NM_008398 // Itga7 // integrin alpha 7 // 10 D3|10 72.0 cM // 16404 /// ENSMUST00000099112 // Itga7 // integrin alpha 7 // 10 D3|10 72.0 cM // 16404 /// L23423 // Itga7 // integrin alpha 7 // 10 D3|10 72.0 cM // 16404 /// ENSMUST00000105228 // Itga7 // integrin alpha 7 // 10 D3|10 72.0 cM // 16404 /// ENSMUST00000074708 // Itga7 // integrin alpha 7 // 10 D3|10 72.0 cM // 16404 /// ENSMUST00000076…
17384457	0.0009887	6.21e-06	2.96271	Stom	NM_013515 // Stom // stomatin // 2 B-C1|2 24.0 cM // 13830 /// ENSMUST00000028241 // Stom // stomatin // 2 B-C1|2 24.0 cM // 13830 /// X91043 // Stom // stomatin // 2 B-C1|2 24.0 cM // 13830 /// ENSMUST00000070938 // Stom // stomatin // 2 B-C1|2 24.0 cM // 13830 /// ENSMUST00000091013 // Stom // stomatin // 2 B-C1|2 24.0 cM // 13830
17455346	0.0001288	2.55e-07	2.9677	Flt1	ENSMUST00000031653 // Flt1 // FMS-like tyrosine kinase 1 // 5 G|5 82.0 cM // 14254 /// NM_010228 // Flt1 // FMS-like tyrosine kinase 1 // 5 G|5 82.0 cM // 14254 /// D88689 // Flt1 // FMS-like tyrosine kinase 1 // 5 G|5 82.0 cM // 14254 /// ENSMUST00000110529 // Flt1 // FMS-like tyrosine kinase 1 // 5 G|5 82.0 cM // 14254
17224771	0.0015549	1.2e-05	2.96908	Serpine2	ENSMUST00000027467 // Serpine2 // serine (or cysteine) peptidase inhibitor, clade E, member 2 // 1 C4|1 48.6 cM // 20720 /// NM_009255 // Serpine2 // serine (or cysteine) peptidase inhibitor, clade E, member 2 // 1 C4|1 48.6 cM // 20720 /// BC010675 // Serpine2 // serine (or cysteine) peptidase inhibitor, clade E, member 2 // 1 C4|1 48.6 cM // 20720 /// ENSMUST00000153862 // Serpine2 // serine (o…
17545514	0.0040335	5.77e-05	2.98264	---	---
17327264	0.0031488	3.91e-05	2.98776	Cbr3	NM_173047 // Cbr3 // carbonyl reductase 3 // 16 C4|16 67.2 cM // 109857 /// ENSMUST00000039620 // Cbr3 // carbonyl reductase 3 // 16 C4|16 67.2 cM // 109857 /// BC028763 // Cbr3 // carbonyl reductase 3 // 16 C4|16 67.2 cM // 109857
17512732	0.0020163	1.8e-05	2.99051	Nqo1	NM_008706 // Nqo1 // NAD(P)H dehydrogenase, quinone 1 // 8 D3|8 53.3 cM // 18104 /// ENSMUST00000003947 // Nqo1 // NAD(P)H dehydrogenase, quinone 1 // 8 D3|8 53.3 cM // 18104 /// BC004579 // Nqo1 // NAD(P)H dehydrogenase, quinone 1 // 8 D3|8 53.3 cM // 18104
17398895	0.00013	2.61e-07	2.99902	Crabp2	ENSMUST00000005019 // Crabp2 // cellular retinoic acid binding protein II // 3F1|3 // 12904 /// NM_007759 // Crabp2 // cellular retinoic acid binding protein II // 3F1|3 // 12904 /// M35523 // Crabp2 // cellular retinoic acid binding protein II // 3F1|3 // 12904 /// ENSMUST00000163040 // Crabp2 // cellular retinoic acid binding protein II // 3F1|3 // 12904
17287984	0.0003256	1.03e-06	3.05697	Dapk1	NM_029653 // Dapk1 // death associated protein kinase 1 // 13 B2|13 40.0 cM // 69635 /// ENSMUST00000077453 // Dapk1 // death associated protein kinase 1 // 13 B2|13 40.0 cM // 69635 /// NM_134062 // Dapk1 // death associated protein kinase 1 // 13 B2|13 40.0 cM // 69635 /// ENSMUST00000044083 // Dapk1 // death associated protein kinase 1 // 13 B2|13 40.0 cM // 69635 /// BC060161 // Dapk1 // deat…
17319022	6.41e-05	7.13e-08	3.07337	C1qtnf6	NM_028331 // C1qtnf6 // C1q and tumor necrosis factor related protein 6 // 15 E1|15 // 72709 /// ENSMUST00000023075 // C1qtnf6 // C1q and tumor necrosis factor related protein 6 // 15 E1|15 // 72709 /// NM_001204152 // C1qtnf6 // C1q and tumor necrosis factor related protein 6 // 15 E1|15 // 72709 /// NM_001204153 // C1qtnf6 // C1q and tumor necrosis factor related protein 6 // 15 E1|15 // 72709 …
17211305	0.0005808	2.81e-06	3.07341	Pi15	NM_053191 // Pi15 // peptidase inhibitor 15 // 1|1 A4 // 94227 /// ENSMUST00000088476 // Pi15 // peptidase inhibitor 15 // 1|1 A4 // 94227 /// BC116705 // Pi15 // peptidase inhibitor 15 // 1|1 A4 // 94227
17375538	0.0006426	3.35e-06	3.08703	Sqrdl	NM_021507 // Sqrdl // sulfide quinone reductase-like (yeast) // 2|2 F2 // 59010 /// NM_001162503 // Sqrdl // sulfide quinone reductase-like (yeast) // 2|2 F2 // 59010 /// NR_027888 // Sqrdl // sulfide quinone reductase-like (yeast) // 2|2 F2 // 59010 /// ENSMUST00000005953 // Sqrdl // sulfide quinone reductase-like (yeast) // 2|2 F2 // 59010 /// ENSMUST00000110506 // Sqrdl // sulfide quinone redu…
17245399	0.0006426	3.36e-06	3.08828	Irak3	ENSMUST00000020448 // Irak3 // interleukin-1 receptor-associated kinase 3 // 10 D2|10 // 73914 /// NM_028679 // Irak3 // interleukin-1 receptor-associated kinase 3 // 10 D2|10 // 73914 /// BC120829 // Irak3 // interleukin-1 receptor-associated kinase 3 // 10 D2|10 // 73914 /// ENSMUST00000135106 // Irak3 // interleukin-1 receptor-associated kinase 3 // 10 D2|10 // 73914 /// ENSMUST00000143100 // …
17254047	0.0001968	4.9e-07	3.12432	Ccl7	NM_013654 // Ccl7 // chemokine (C-C motif) ligand 7 // 11 C|11 46.5 cM // 20306 /// ENSMUST00000021011 // Ccl7 // chemokine (C-C motif) ligand 7 // 11 C|11 46.5 cM // 20306 /// BC061126 // Ccl7 // chemokine (C-C motif) ligand 7 // 11 C|11 46.5 cM // 20306
17490589	6.11e-05	6.35e-08	3.13011	Fcgrt	NM_010189 // Fcgrt // Fc receptor, IgG, alpha chain transporter // 7 B4|7 23.0 cM // 14132 /// ENSMUST00000003512 // Fcgrt // Fc receptor, IgG, alpha chain transporter // 7 B4|7 23.0 cM // 14132 /// D37874 // Fcgrt // Fc receptor, IgG, alpha chain transporter // 7 B4|7 23.0 cM // 14132
17358598	0.0014466	1.09e-05	3.135	Il33	NM_133775 // Il33 // interleukin 33 // 19|19 C2 // 77125 /// ENSMUST00000120388 // Il33 // interleukin 33 // 19|19 C2 // 77125 /// NM_001164724 // Il33 // interleukin 33 // 19|19 C2 // 77125 /// ENSMUST00000025724 // Il33 // interleukin 33 // 19|19 C2 // 77125 /// BC003847 // Il33 // interleukin 33 // 19|19 C2 // 77125 /// ENSMUST00000144528 // Il33 // interleukin 33 // 19|19 C2 // 77125
17340050	0.0004202	1.67e-06	3.14601	Plekhh2	NM_177606 // Plekhh2 // pleckstrin homology domain containing, family H (with MyTH4 domain) member 2 // 17 E4|17 // 213556 /// ENSMUST00000047206 // Plekhh2 // pleckstrin homology domain containing, family H (with MyTH4 domain) member 2 // 17 E4|17 // 213556 /// BC125583 // Plekhh2 // pleckstrin homology domain containing, family H (with MyTH4 domain) member 2 // 17 E4|17 // 213556
17538079	0.0002721	7.64e-07	3.1537	D330045A20Rik	NM_175326 // D330045A20Rik // RIKEN cDNA D330045A20 gene // X F1|X // 102871 /// ENSMUST00000113030 // D330045A20Rik // RIKEN cDNA D330045A20 gene // X F1|X // 102871 /// BC113128 // D330045A20Rik // RIKEN cDNA D330045A20 gene // X F1|X // 102871 /// ENSMUST00000164170 // D330045A20Rik // RIKEN cDNA D330045A20 gene // X F1|X // 102871 /// ENSMUST00000125750 // D330045A20Rik // RIKEN cDNA D330045A…
17254041	0.0007222	4.12e-06	3.15755	Ccl2	NM_011333 // Ccl2 // chemokine (C-C motif) ligand 2 // 11 C-E1|11 46.5 cM // 20296 /// ENSMUST00000000193 // Ccl2 // chemokine (C-C motif) ligand 2 // 11 C-E1|11 46.5 cM // 20296 /// BC055070 // Ccl2 // chemokine (C-C motif) ligand 2 // 11 C-E1|11 46.5 cM // 20296 /// ENSMUST00000124479 // Ccl2 // chemokine (C-C motif) ligand 2 // 11 C-E1|11 46.5 cM // 20296
17394153	0.0002383	6.34e-07	3.23402	Slpi	NM_011414 // Slpi // secretory leukocyte peptidase inhibitor // 2 H|2 // 20568 /// ENSMUST00000109367 // Slpi // secretory leukocyte peptidase inhibitor // 2 H|2 // 20568 /// BC028509 // Slpi // secretory leukocyte peptidase inhibitor // 2 H|2 // 20568 /// ENSMUST00000167427 // Slpi // secretory leukocyte peptidase inhibitor // 2 H|2 // 20568
17480102	0.0002888	8.91e-07	3.24906	Sytl2	ENSMUST00000032846 // Sytl2 // synaptotagmin-like 2 // 7 E1|7 // 83671 /// NM_001040085 // Sytl2 // synaptotagmin-like 2 // 7 E1|7 // 83671 /// NM_031394 // Sytl2 // synaptotagmin-like 2 // 7 E1|7 // 83671 /// ENSMUST00000107210 // Sytl2 // synaptotagmin-like 2 // 7 E1|7 // 83671 /// ENSMUST00000107211 // Sytl2 // synaptotagmin-like 2 // 7 E1|7 // 83671 /// NM_001040086 // Sytl2 // synaptotagmin-…
17305143	0.0007027	3.89e-06	3.26357	Cdhr1	NM_130878 // Cdhr1 // cadherin-related family member 1 // 14 B|14 // 170677 /// ENSMUST00000022337 // Cdhr1 // cadherin-related family member 1 // 14 B|14 // 170677 /// AB093300 // Cdhr1 // cadherin-related family member 1 // 14 B|14 // 170677
17438246	0.0005206	2.29e-06	3.27438	Pdgfra	NM_001083316 // Pdgfra // platelet derived growth factor receptor, alpha polypeptide // 5 C3.3|5 42.0 cM // 18595 /// ENSMUST00000168162 // Pdgfra // platelet derived growth factor receptor, alpha polypeptide // 5 C3.3|5 42.0 cM // 18595 /// NM_011058 // Pdgfra // platelet derived growth factor receptor, alpha polypeptide // 5 C3.3|5 42.0 cM // 18595 /// ENSMUST00000000476 // Pdgfra // platelet d…
17267885	0.0013862	1.02e-05	3.32765	Cacna1g	NM_009783 // Cacna1g // calcium channel, voltage-dependent, T type, alpha 1G subunit // 11 D|11 // 12291 /// NM_001112813 // Cacna1g // calcium channel, voltage-dependent, T type, alpha 1G subunit // 11 D|11 // 12291 /// NM_001177888 // Cacna1g // calcium channel, voltage-dependent, T type, alpha 1G subunit // 11 D|11 // 12291 /// NM_001177890 // Cacna1g // calcium channel, voltage-dependent, T t…
17413500	5.17e-05	3.88e-08	3.34226	Glipr2	ENSMUST00000030202 // Glipr2 // GLI pathogenesis-related 2 // 4 B1|4 // 384009 /// NM_027450 // Glipr2 // GLI pathogenesis-related 2 // 4 B1|4 // 384009 /// BC031750 // Glipr2 // GLI pathogenesis-related 2 // 4 B1|4 // 384009
17397475	0.0002399	6.44e-07	3.35548	Mgst2	NM_174995 // Mgst2 // microsomal glutathione S-transferase 2 // 3 C|3 // 211666 /// ENSMUST00000099106 // Mgst2 // microsomal glutathione S-transferase 2 // 3 C|3 // 211666 /// BC132234 // Mgst2 // microsomal glutathione S-transferase 2 // 3 C|3 // 211666 /// ENSMUST00000159400 // Mgst2 // microsomal glutathione S-transferase 2 // 3 C|3 // 211666 /// ENSMUST00000161230 // Mgst2 // microsomal glut…
17461477	0.0024981	2.63e-05	3.35753	Lmcd1	NM_144799 // Lmcd1 // LIM and cysteine-rich domains 1 // 6 E3|6 // 30937 /// ENSMUST00000032376 // Lmcd1 // LIM and cysteine-rich domains 1 // 6 E3|6 // 30937 /// BC019124 // Lmcd1 // LIM and cysteine-rich domains 1 // 6 E3|6 // 30937 /// ENSMUST00000089151 // Lmcd1 // LIM and cysteine-rich domains 1 // 6 E3|6 // 30937
17383712	7.52e-05	9.38e-08	3.38544	Ptges	NM_022415 // Ptges // prostaglandin E synthase // 2 B|2 24.0 cM // 64292 /// ENSMUST00000102852 // Ptges // prostaglandin E synthase // 2 B|2 24.0 cM // 64292 /// BC024960 // Ptges // prostaglandin E synthase // 2 B|2 24.0 cM // 64292 /// ENSMUST00000113591 // Ptges // prostaglandin E synthase // 2 B|2 24.0 cM // 64292 /// ENSMUST00000056046 // Ptges // prostaglandin E synthase // 2 B|2 24.0 cM /…
17318100	0.0015292	1.16e-05	3.43541	Ly6c2	NM_001099217 // Ly6c2 // lymphocyte antigen 6 complex, locus C2 // 15 D3|15 // 100041546 /// ENSMUST00000100542 // Ly6c2 // lymphocyte antigen 6 complex, locus C2 // 15 D3|15 // 100041546 /// M18466 // Ly6c2 // lymphocyte antigen 6 complex, locus C2 // 15 D3|15 // 100041546
17398115	0.0024773	2.51e-05	3.44399	Ptx3	NM_008987 // Ptx3 // pentraxin related gene // 3 E1|3 33.8 cM // 19288 /// ENSMUST00000029421 // Ptx3 // pentraxin related gene // 3 E1|3 33.8 cM // 19288 /// BC022176 // Ptx3 // pentraxin related gene // 3 E1|3 33.8 cM // 19288
17243868	0.0001187	2.12e-07	3.45664	Dram1	NM_027878 // Dram1 // DNA-damage regulated autophagy modulator 1 // 10 C1|10 // 71712 /// ENSMUST00000020249 // Dram1 // DNA-damage regulated autophagy modulator 1 // 10 C1|10 // 71712 /// BC021433 // Dram1 // DNA-damage regulated autophagy modulator 1 // 10 C1|10 // 71712 /// ENSMUST00000156097 // Dram1 // DNA-damage regulated autophagy modulator 1 // 10 C1|10 // 71712
17325069	0.0002346	6.18e-07	3.47056	Heg1	ENSMUST00000152782 // Heg1 // HEG homolog 1 (zebrafish) // 16 B3|16 // 77446 /// NM_175256 // Heg1 // HEG homolog 1 (zebrafish) // 16 B3|16 // 77446 /// BC076596 // Heg1 // HEG homolog 1 (zebrafish) // 16 B3|16 // 77446 /// BC072651 // Heg1 // HEG homolog 1 (zebrafish) // 16 B3|16 // 77446 /// ENSMUST00000128105 // Heg1 // HEG homolog 1 (zebrafish) // 16 B3|16 // 77446 /// ENSMUST00000132797 // H…
17225413	0.0002728	7.9e-07	3.47864	Col6a3	NM_001243008 // Col6a3 // collagen, type VI, alpha 3 // 1 D|1 53.9 cM // 12835 /// NM_001243009 // Col6a3 // collagen, type VI, alpha 3 // 1 D|1 53.9 cM // 12835 /// ENSMUST00000056925 // Col6a3 // collagen, type VI, alpha 3 // 1 D|1 53.9 cM // 12835 /// AF064749 // Col6a3 // collagen, type VI, alpha 3 // 1 D|1 53.9 cM // 12835 /// ENSMUST00000097653 // Col6a3 // collagen, type VI, alpha 3 // 1 D…
17256264	0.0001065	1.57e-07	3.48983	Igfbp4	NM_010517 // Igfbp4 // insulin-like growth factor binding protein 4 // 11 D|11 // 16010 /// ENSMUST00000017637 // Igfbp4 // insulin-like growth factor binding protein 4 // 11 D|11 // 16010 /// BC019836 // Igfbp4 // insulin-like growth factor binding protein 4 // 11 D|11 // 16010 /// ENSMUST00000123946 // Igfbp4 // insulin-like growth factor binding protein 4 // 11 D|11 // 16010 /// ENSMUST0000013…
17267846	0.0007929	4.56e-06	3.54898	Abcc3	NM_029600 // Abcc3 // ATP-binding cassette, sub-family C (CFTR/MRP), member 3 // 11 D|11 // 76408 /// ENSMUST00000021231 // Abcc3 // ATP-binding cassette, sub-family C (CFTR/MRP), member 3 // 11 D|11 // 76408 /// AY841885 // Abcc3 // ATP-binding cassette, sub-family C (CFTR/MRP), member 3 // 11 D|11 // 76408 /// ENSMUST00000151124 // Abcc3 // ATP-binding cassette, sub-family C (CFTR/MRP), member …
17309981	0.000614	3.06e-06	3.5673	Fyb	NM_011815 // Fyb // FYN binding protein // 15 A1|15 // 23880 /// ENSMUST00000090461 // Fyb // FYN binding protein // 15 A1|15 // 23880 /// AF061744 // Fyb // FYN binding protein // 15 A1|15 // 23880 /// BC141352 // Fyb // FYN binding protein // 15 A1|15 // 23880 /// AF001863 // Fyb // FYN binding protein // 15 A1|15 // 23880 /// ENSMUST00000110659 // Fyb // FYN binding protein // 15 A1|15 // 2388…
17450618	0.0007027	3.89e-06	3.66287	Tgfbr3	ENSMUST00000031224 // Tgfbr3 // transforming growth factor, beta receptor III // 5 E5|5 // 21814 /// NM_011578 // Tgfbr3 // transforming growth factor, beta receptor III // 5 E5|5 // 21814 /// BC070428 // Tgfbr3 // transforming growth factor, beta receptor III // 5 E5|5 // 21814 /// ENSMUST00000138469 // Tgfbr3 // transforming growth factor, beta receptor III // 5 E5|5 // 21814 /// ENSMUST0000014…
17449649	0.0083842	0.000188	3.68	U90926	NR_033483 // U90926 // cDNA sequence U90926 // 5 E2|5 // 57425 /// U90926 // U90926 // cDNA sequence U90926 // 5 E2|5 // 57425
17230484	0.0003068	9.65e-07	3.68559	Ephx1	ENSMUST00000036928 // Ephx1 // epoxide hydrolase 1, microsomal // 1 H4|1 98.5 cM // 13849 /// NM_010145 // Ephx1 // epoxide hydrolase 1, microsomal // 1 H4|1 98.5 cM // 13849 /// BC029636 // Ephx1 // epoxide hydrolase 1, microsomal // 1 H4|1 98.5 cM // 13849 /// ENSMUST00000147585 // Ephx1 // epoxide hydrolase 1, microsomal // 1 H4|1 98.5 cM // 13849
17491193	0.0042898	6.46e-05	3.72428	Saa3	NM_011315 // Saa3 // serum amyloid A 3 // 7 B4|7 23.5 cM // 20210 /// ENSMUST00000006956 // Saa3 // serum amyloid A 3 // 7 B4|7 23.5 cM // 20210 /// BC055885 // Saa3 // serum amyloid A 3 // 7 B4|7 23.5 cM // 20210
17255058	0.0004271	1.72e-06	3.75187	Tmem100	NM_026433 // Tmem100 // transmembrane protein 100 // 11 C|11 // 67888 /// ENSMUST00000092788 // Tmem100 // transmembrane protein 100 // 11 C|11 // 67888 /// BC034841 // Tmem100 // transmembrane protein 100 // 11 C|11 // 67888
17409142	4.44e-05	2.9e-08	3.76769	Gstm2	NM_008183 // Gstm2 // glutathione S-transferase, mu 2 // 3 F2.3|3 // 14863 /// ENSMUST00000012348 // Gstm2 // glutathione S-transferase, mu 2 // 3 F2.3|3 // 14863 /// BC037068 // Gstm2 // glutathione S-transferase, mu 2 // 3 F2.3|3 // 14863
17325904	0.0001083	1.79e-07	3.77077	Ccdc80	ENSMUST00000099498 // Ccdc80 // coiled-coil domain containing 80 // 16|16 B5 // 67896 /// NM_026439 // Ccdc80 // coiled-coil domain containing 80 // 16|16 B5 // 67896 /// ENSMUST00000061050 // Ccdc80 // coiled-coil domain containing 80 // 16|16 B5 // 67896 /// AB075019 // Ccdc80 // coiled-coil domain containing 80 // 16|16 B5 // 67896 /// ENSMUST00000139509 // Ccdc80 // coiled-coil domain contain…
17301594	0.0001204	2.35e-07	3.78546	Stc1	ENSMUST00000014957 // Stc1 // stanniocalcin 1 // 14 D2|14 // 20855 /// NM_009285 // Stc1 // stanniocalcin 1 // 14 D2|14 // 20855 /// AF099098 // Stc1 // stanniocalcin 1 // 14 D2|14 // 20855
17315305	0.0001083	1.73e-07	3.80587	Igfbp6	NM_008344 // Igfbp6 // insulin-like growth factor binding protein 6 // 15 F3|15 // 16012 /// ENSMUST00000023807 // Igfbp6 // insulin-like growth factor binding protein 6 // 15 F3|15 // 16012 /// BC012723 // Igfbp6 // insulin-like growth factor binding protein 6 // 15 F3|15 // 16012
17426365	0.0013277	9.44e-06	3.85312	Tnc	NM_011607 // Tnc // tenascin C // 4 C1|4 32.2 cM // 21923 /// ENSMUST00000030056 // Tnc // tenascin C // 4 C1|4 32.2 cM // 21923 /// D90343 // Tnc // tenascin C // 4 C1|4 32.2 cM // 21923 /// ENSMUST00000107372 // Tnc // tenascin C // 4 C1|4 32.2 cM // 21923 /// ENSMUST00000107377 // Tnc // tenascin C // 4 C1|4 32.2 cM // 21923 /// ENSMUST00000107375 // Tnc // tenascin C // 4 C1|4 32.2 cM // 2192…
17480485	0.0001154	2.01e-07	3.89988	Lrrc32	NM_001113379 // Lrrc32 // leucine rich repeat containing 32 // 7 E2|7 46.0 cM // 434215
17232593	5.17e-05	4e-08	3.93629	Lama4	NM_010681 // Lama4 // laminin, alpha 4 // 10 B1|10 25.0 cM // 16775 /// ENSMUST00000019992 // Lama4 // laminin, alpha 4 // 10 B1|10 25.0 cM // 16775 /// BC115942 // Lama4 // laminin, alpha 4 // 10 B1|10 25.0 cM // 16775 /// U59865 // Lama4 // laminin, alpha 4 // 10 B1|10 25.0 cM // 16775 /// U69176 // Lama4 // laminin, alpha 4 // 10 B1|10 25.0 cM // 16775 /// ENSMUST00000159580 // Lama4 // lamini…
17357700	0.0002831	8.6e-07	3.96553	Ms4a4d	ENSMUST00000025581 // Ms4a4d // membrane-spanning 4-domains, subfamily A, member 4D // 19 A|19 // 66607 /// NM_025658 // Ms4a4d // membrane-spanning 4-domains, subfamily A, member 4D // 19 A|19 // 66607 /// BC069842 // Ms4a4d // membrane-spanning 4-domains, subfamily A, member 4D // 19 A|19 // 66607
17382224	0.0002411	6.59e-07	4.00207	Pax8	NM_011040 // Pax8 // paired box gene 8 // 2 B|2 13.5 cM // 18510 /// ENSMUST00000028355 // Pax8 // paired box gene 8 // 2 B|2 13.5 cM // 18510 /// BC020526 // Pax8 // paired box gene 8 // 2 B|2 13.5 cM // 18510 /// ENSMUST00000136228 // Pax8 // paired box gene 8 // 2 B|2 13.5 cM // 18510 /// ENSMUST00000153535 // Pax8 // paired box gene 8 // 2 B|2 13.5 cM // 18510 /// ENSMUST00000149860 // Pax8 /…
17256365	3.04e-05	6.73e-09	4.05175	Fkbp10	NM_010221 // Fkbp10 // FK506 binding protein 10 // 11 D|11 58.0 cM // 14230 /// NM_001163481 // Fkbp10 // FK506 binding protein 10 // 11 D|11 58.0 cM // 14230 /// ENSMUST00000001595 // Fkbp10 // FK506 binding protein 10 // 11 D|11 58.0 cM // 14230 /// L07063 // Fkbp10 // FK506 binding protein 10 // 11 D|11 58.0 cM // 14230 /// BC029546 // Fkbp10 // FK506 binding protein 10 // 11 D|11 58.0 cM // 1…
17367652	0.0013303	9.52e-06	4.12006	Il1f9	NM_153511 // Il1f9 // interleukin 1 family, member 9 // 2 A3|2 10.25 cM // 215257 /// ENSMUST00000057567 // Il1f9 // interleukin 1 family, member 9 // 2 A3|2 10.25 cM // 215257 /// AY071843 // Il1f9 // interleukin 1 family, member 9 // 2 A3|2 10.25 cM // 215257
17255260	0.0002221	5.8e-07	4.21445	Col1a1	ENSMUST00000001547 // Col1a1 // collagen, type I, alpha 1 // 11 D|11 56.0 cM // 12842 /// NM_007742 // Col1a1 // collagen, type I, alpha 1 // 11 D|11 56.0 cM // 12842 /// BC050014 // Col1a1 // collagen, type I, alpha 1 // 11 D|11 56.0 cM // 12842 /// ENSMUST00000107754 // Col1a1 // collagen, type I, alpha 1 // 11 D|11 56.0 cM // 12842
17322163	8.98e-05	1.3e-07	4.29387	Itgb7	NM_013566 // Itgb7 // integrin beta 7 // 15 F3|15 61.1 cM // 16421 /// ENSMUST00000001327 // Itgb7 // integrin beta 7 // 15 F3|15 61.1 cM // 16421 /// M68903 // Itgb7 // integrin beta 7 // 15 F3|15 61.1 cM // 16421
17470060	3.04e-05	1.24e-08	4.3011	Rassf4	NM_178045 // Rassf4 // Ras association (RalGDS/AF-6) domain family member 4 // 6 E3|6 // 213391 /// ENSMUST00000035842 // Rassf4 // Ras association (RalGDS/AF-6) domain family member 4 // 6 E3|6 // 213391 /// BC060709 // Rassf4 // Ras association (RalGDS/AF-6) domain family member 4 // 6 E3|6 // 213391 /// ENSMUST00000169877 // Rassf4 // Ras association (RalGDS/AF-6) domain family member 4 // 6 E…
17358749	0.0005724	2.66e-06	4.32566	Lipn	NM_027340 // Lipn // lipase, family member N // 19 C1|19 // 70166 /// ENSMUST00000025682 // Lipn // lipase, family member N // 19 C1|19 // 70166 /// ENSMUST00000148821 // Lipn // lipase, family member N // 19 C1|19 // 70166 /// ENSMUST00000165227 // Lipn // lipase, family member N // 19 C1|19 // 70166 /// ENSMUST00000126710 // Lipn // lipase, family member N // 19 C1|19 // 70166 /// AK008974 // L…
17310044	0.0003289	1.06e-06	4.33771	Lifr	NM_013584 // Lifr // leukemia inhibitory factor receptor // 15 A1|15 4.6 cM // 16880 /// ENSMUST00000171588 // Lifr // leukemia inhibitory factor receptor // 15 A1|15 4.6 cM // 16880 /// ENSMUST00000067190 // Lifr // leukemia inhibitory factor receptor // 15 A1|15 4.6 cM // 16880 /// NM_001113386 // Lifr // leukemia inhibitory factor receptor // 15 A1|15 4.6 cM // 16880 /// ENSMUST00000164529 // …
17278328	0.000275	8.05e-07	4.36501	Serpina3n	NM_009252 // Serpina3n // serine (or cysteine) peptidase inhibitor, clade A, member 3N // 12|12 F1 // 20716 /// ENSMUST00000021506 // Serpina3n // serine (or cysteine) peptidase inhibitor, clade A, member 3N // 12|12 F1 // 20716 /// M64086 // Serpina3n // serine (or cysteine) peptidase inhibitor, clade A, member 3N // 12|12 F1 // 20716
17357815	5.64e-05	5.59e-08	4.4801	Fam111a	BC038020 // Fam111a // family with sequence similarity 111, member A // 19 B|19 // 107373 /// ENSMUST00000144662 // Fam111a // family with sequence similarity 111, member A // 19 B|19 // 107373 /// ENSMUST00000025595 // Fam111a // family with sequence similarity 111, member A // 19 B|19 // 107373 /// NM_026640 // Fam111a // family with sequence similarity 111, member A // 19 B|19 // 107373 /// EN…
17229020	0.0001204	2.3e-07	4.52138	Fmo1	NM_010231 // Fmo1 // flavin containing monooxygenase 1 // 1 H1|1 92.6 cM // 14261 /// ENSMUST00000046049 // Fmo1 // flavin containing monooxygenase 1 // 1 H1|1 92.6 cM // 14261 /// BC011229 // Fmo1 // flavin containing monooxygenase 1 // 1 H1|1 92.6 cM // 14261 /// U87456 // Fmo1 // flavin containing monooxygenase 1 // 1 H1|1 92.6 cM // 14261 /// D16215 // Fmo1 // flavin containing monooxygenase …
17526956	3.04e-05	9.24e-09	4.59343	Layn	NM_001033534 // Layn // layilin // 9 A5.3|9 // 244864 /// ENSMUST00000098782 // Layn // layilin // 9 A5.3|9 // 244864 /// BC139816 // Layn // layilin // 9 A5.3|9 // 244864 /// ENSMUST00000164790 // Layn // layilin // 9 A5.3|9 // 244864 /// ENSMUST00000073452 // Layn // layilin // 9 A5.3|9 // 244864
17468573	5.59e-05	5.41e-08	4.70606	Antxr1	NM_054041 // Antxr1 // anthrax toxin receptor 1 // 6 D1|6 // 69538 /// ENSMUST00000042025 // Antxr1 // anthrax toxin receptor 1 // 6 D1|6 // 69538 /// BC094544 // Antxr1 // anthrax toxin receptor 1 // 6 D1|6 // 69538 /// ENSMUST00000113646 // Antxr1 // anthrax toxin receptor 1 // 6 D1|6 // 69538
17281084	0.0002728	7.92e-07	4.89436	Egln3	NM_028133 // Egln3 // EGL nine homolog 3 (C. elegans) // 12 C1|12 // 112407 /// ENSMUST00000039516 // Egln3 // EGL nine homolog 3 (C. elegans) // 12 C1|12 // 112407 /// AF421882 // Egln3 // EGL nine homolog 3 (C. elegans) // 12 C1|12 // 112407
17305163	0.0014356	1.07e-05	4.92149	2610528A11Rik	NM_001206684 // 2610528A11Rik // RIKEN cDNA 2610528A11 gene // 14 B|14 // 70045 /// BC049685 // 2610528A11Rik // RIKEN cDNA 2610528A11 gene // 14 B|14 // 70045 /// BC049685 // 2610528A11Rik // RIKEN cDNA 2610528A11 gene // 14 B|14 // 70045
17493658	5.15e-05	3.74e-08	5.0103	Serpinh1	NM_009825 // Serpinh1 // serine (or cysteine) peptidase inhibitor, clade H, member 1 // 7 E2|7 // 12406 /// NM_001111043 // Serpinh1 // serine (or cysteine) peptidase inhibitor, clade H, member 1 // 7 E2|7 // 12406 /// ENSMUST00000094154 // Serpinh1 // serine (or cysteine) peptidase inhibitor, clade H, member 1 // 7 E2|7 // 12406 /// ENSMUST00000169437 // Serpinh1 // serine (or cysteine) peptidas…
17503825	3.41e-05	1.49e-08	5.05765	Mmp2	NM_008610 // Mmp2 // matrix metallopeptidase 2 // 8 C5|8 44.0 cM // 17390 /// ENSMUST00000034187 // Mmp2 // matrix metallopeptidase 2 // 8 C5|8 44.0 cM // 17390 /// BC070430 // Mmp2 // matrix metallopeptidase 2 // 8 C5|8 44.0 cM // 17390
17228353	0.0003378	1.17e-06	5.07809	Mr1	NM_008209 // Mr1 // major histocompatibility complex, class I-related // 1|1 H1 // 15064 /// ENSMUST00000027744 // Mr1 // major histocompatibility complex, class I-related // 1|1 H1 // 15064 /// BC026137 // Mr1 // major histocompatibility complex, class I-related // 1|1 H1 // 15064
17354367	3.7e-05	2.09e-08	5.24558	Lox	ENSMUST00000171470 // Lox // lysyl oxidase // 18 D1|18 29.0 cM // 16948 /// NM_010728 // Lox // lysyl oxidase // 18 D1|18 29.0 cM // 16948 /// ENSMUST00000025409 // Lox // lysyl oxidase // 18 D1|18 29.0 cM // 16948 /// BC018439 // Lox // lysyl oxidase // 18 D1|18 29.0 cM // 16948
17378827	2.87e-05	2.85e-09	5.56028	Lbp	NM_008489 // Lbp // lipopolysaccharide binding protein // 2 H1|2 83.0 cM // 16803 /// ENSMUST00000016168 // Lbp // lipopolysaccharide binding protein // 2 H1|2 83.0 cM // 16803 /// BC004795 // Lbp // lipopolysaccharide binding protein // 2 H1|2 83.0 cM // 16803 /// ENSMUST00000152541 // Lbp // lipopolysaccharide binding protein // 2 H1|2 83.0 cM // 16803 /// ENSMUST00000146600 // Lbp // lipopolys…
17247039	2.87e-05	4.17e-09	6.07874	Aebp1	NM_009636 // Aebp1 // AE binding protein 1 // 11 A1|11 // 11568 /// ENSMUST00000102923 // Aebp1 // AE binding protein 1 // 11 A1|11 // 11568 /// BC082577 // Aebp1 // AE binding protein 1 // 11 A1|11 // 11568 /// ENSMUST00000109829 // Aebp1 // AE binding protein 1 // 11 A1|11 // 11568 /// ENSMUST00000138103 // Aebp1 // AE binding protein 1 // 11 A1|11 // 11568
17514424	3.04e-05	1.08e-08	6.31652	Casp1	NM_009807 // Casp1 // caspase 1 // 9 A1|9 1.0 cM // 12362 /// ENSMUST00000027015 // Casp1 // caspase 1 // 9 A1|9 1.0 cM // 12362 /// BC008152 // Casp1 // caspase 1 // 9 A1|9 1.0 cM // 12362
17290263	0.0002797	8.39e-07	6.39318	Akr1c18	NM_134066 // Akr1c18 // aldo-keto reductase family 1, member C18 // 13 A1|13 // 105349 /// ENSMUST00000021635 // Akr1c18 // aldo-keto reductase family 1, member C18 // 13 A1|13 // 105349 /// AB059565 // Akr1c18 // aldo-keto reductase family 1, member C18 // 13 A1|13 // 105349 /// ENSMUST00000110704 // Akr1c18 // aldo-keto reductase family 1, member C18 // 13 A1|13 // 105349
¹Adjusted p-value and Log 2 fold change threshold set at 0.01 and 2, respectively
