# Supplementary material for: Repurposing piroxicam enhances the antineoplastic effects of docetaxel and enzalutamide in prostate cancer cells using 2D and 3D in vitro culture models
Source: Front Cell Dev Biol. 2025 Jul 1;13:1551010. doi: 10.3389/fcell.2025.1551010 (PMC12259556; doi:10.3389/fcell.2025.1551010)
Supplement: Supplementary file 3 [file Table3.xlsx]

## Sheet: MSigDB Hallmark 2020 Table
Supplementary Table 3. Differentially Expressed Genes (DEGs) Enrichment analysis
Index	Enriched Term	Overlap	P-value	Adjusted P-value	Odds Ratio	Genes
1	Epithelial Mesenchymal Transition	25/200	2.11021e-14	8.65185e-13	8.40268	ECM1-NNMT-SERPINE2-ITGB3-LAMA3-TNC-LAMC2-THBS1-ABI3BP-SERPINH1-POSTN-IGFBP4-MMP2-PCOLCE-EMP3-COL1A1-ACTA2-TGFBR3-IL6-LOX-ADAM12-COL6A3-PTX3-VIM-FERMT2
2	KRAS Signaling Up	15/200	3.17167e-06	6.50193e-05	4.62685	IL33-CFH-MMD-WNT7A-PSMB8-TMEM100-ANO1-SLPI-GPNMB-PLAU-TNNT2-TSPAN7-EPHB2-CFB-MPZL2
3	Estrogen Response Early	13/200	6.43104e-05	0.000527345	3.94352	KCNK5-LAD1-MREG-SLC24A3-IGFBP4-DHRS3-SULT2B1-KRT18-ESRP2-ALDH3B1-CLDN7-BLVRB-PTGES
4	Interferon Gamma Response	13/200	6.43104e-05	0.000527345	3.94352	CFH-TNFAIP6-UBE2L6-HIF1A-PSMB8-SOCS3-IL6-CCL7-CASP1-SERPING1-CCL2-ITGB7-CFB
5	Xenobiotic Metabolism	13/200	6.43104e-05	0.000527345	3.94352	SLC46A3-ABCC3-NQO1-ARG2-IGFBP4-PROS1-EPHX1-FMO1-GSTA3-FETUB-BLVRB-CFB-PTGES
6	Coagulation	10/138	0.00018532	0.00105724	4.40661	CFH-GDA-PLAU-PROS1-ITGB3-MMP2-SERPING1-THBS1-CFB-SH2B2
7	TNF-alpha Signaling via NF-kB	12/200	0.000257863	0.00105724	3.61009	IL1A-SOCS3-IL6-DRAM1-TNFAIP6-IL23A-PLAU-TNC-CCL2-PTX3-CXCL3-TNF
8	Estrogen Response Late	12/200	0.000257863	0.00105724	3.61009	UNC13B-SULT2B1-KCNK5-ST14-SLC24A3-CDH1-IGFBP4-PERP-ALDH3B1-BLVRB-LAMC2-PTGES
9	Myogenesis	12/200	0.000257863	0.00105724	3.61009	COL1A1-NQO1-CHRNB1-ERBB3-ITGB4-TNNT2-ADAM12-COL6A3-ITGA7-KIFC3-AEBP1-SOD3
10	p53 Pathway	12/200	0.000257863	0.00105724	3.61009	IL1A-ST14-DRAM1-TCN2-ITGB4-PVT1-PERP-EPHX1-CASP1-STOM-FGF13-SERPINB5
11	Apoptosis	10/161	0.000634769	0.00236596	3.731	TGFBR3-IL1A-IL6-KRT18-ERBB3-MMP2-CASP1-IGFBP6-TNF-IGF2R
12	IL-6/JAK/STAT3 Signaling	7/87	0.000920898	0.00299899	4.90501	SOCS3-IL6-CCL7-ITGB3-CXCL3-TNF-IL18R1
13	Inflammatory Response	11/200	0.0009509	0.00299899	3.28203	IL1A-IL6-TNFAIP6-CCL7-ITGB3-PDPN-CCL2-EMP3-HIF1A-TLR3-IL18R1
14	Apical Junction	10/200	0.00320698	0.00939186	2.95923	CLDN6-CLDN4-CDH1-ITGB4-MMP2-CLDN7-LAMA3-LAYN-LAMC2-MPZL2
15	UV Response Up	7/158	0.0232416	0.0635271	2.58925	IL6-DGAT1-DLG4-EPCAM-CREG1-EPHX1-FMO1
16	Complement	8/200	0.0271813	0.0696521	2.32902	IL6-MMP13-CFH-GCA-CASP1-SERPING1-LIPA-CFB
17	Pperoxisome	5/104	0.0383213	0.092422	2.81231	SULT2B1-GSTK1-CRABP2-DLG4-DHRS3
18	Hypoxia	7/200	0.0672703	0.145162	2.02142	SULT2B1-PLAC8-IL6-LOX-P4HA1-STC1-PKP1
19	Allograft Rejection	7/200	0.0672703	0.145162	2.02142	SRGN-IL6-CCL7-CCL2-HIF1A-TNF-TLR3
20	Angiogenesis	2/36	0.134287	0.275183	3.25856	POSTN-STC1
21	IL-2/STAT5 Signaling	6/199	0.145248	0.275183	1.7277	ECM1-P4HA1-GLIPR2-DHRS3-IL18R1-IGF2R
22	Adipogenesis	6/200	0.147659	0.275183	1.7187	DGAT1-ANGPT1-LAMA4-ITGA7-STOM-LIFR
23	Apical Surface	2/44	0.184376	0.32867	2.6368	ATP8B1-SULF2
24	Interferon Alpha Response	3/97	0.248962	0.409677	1.76752	CASP1-UBE2L6-PSMB8
25	TGF-beta Signaling	2/54	0.249803	0.409677	2.12864	CDH1-THBS1
26	mTORC1 Signaling	5/200	0.284724	0.448988	1.42078	EGLN3-P4HA1-SERPINH1-STC1-SYTL2
27	Fatty Acid Metabolism	4/158	0.310254	0.471126	1.43816	EPHX1-FMO1-UBE2L6-CBR3
28	Cholesterol Homeostasis	2/74	0.380457	0.557098	1.53578	GSTM2-MAL2
29	UV Response Dn	3/144	0.474075	0.632086	1.17552	COL1A1-TGFBR3-ITGB3
30	Hedgehog Signaling	1/36	0.47646	0.632086	1.57819	AMOT
31	Glycolysis	4/200	0.477919	0.632086	1.12755	EGLN3-P4HA1-GPR87-STC1
32	Protein Secretion	2/96	0.511971	0.655963	1.17502	KRT18-IGF2R
33	Androgen Response	2/100	0.533867	0.663289	1.12683	TMPRSS2-LIFR
34	Reactive Oxygen Species Pathway	1/49	0.585682	0.697506	1.15	NQO1
35	Bile Acid Metabolism	2/112	0.595432	0.697506	1.00329	SULT2B1-GSTK1
36	PI3K/AKT/mTOR Signaling	1/105	0.849048	0.963338	0.529252	MAP2K6
37	Unfolded Protein Response	1/113	0.869354	0.963338	0.491247	CCL2
38	Mitotic Spindle	1/199	0.972457	0.972952	0.276654	SORBS2
39	G2-M Checkpoint	1/200	0.972952	0.972952	0.275249	HIF1A
40	heme Metabolism	1/200	0.972952	0.972952	0.275249	BLVRB
41	KRAS Signaling Dn	1/200	0.972952	0.972952	0.275249	PKP1
