# Supplementary material for: Repurposing piroxicam enhances the antineoplastic effects of docetaxel and enzalutamide in prostate cancer cells using 2D and 3D in vitro culture models
Source: Front Cell Dev Biol. 2025 Jul 1;13:1551010. doi: 10.3389/fcell.2025.1551010 (PMC12259556; doi:10.3389/fcell.2025.1551010)
Supplement: Supplementary file 4 [file Table1.xlsx]

## Sheet: GEO2R – GEO 
Supplementary Table 1. Downregulated Genes between PLum-AI and PLum-AD Murine Prostate Cancer Cells¹
Gene ID	Adjusted P-Value	P-Value	Log Fold Change	Gene Symbol	Gene Assignment
17397575	2.87e-05	1.84e-09	-6.7115	Postn	NM_015784 // Postn // periostin, osteoblast specific factor // 3 C|3 // 50706 /// NM_001198765 // Postn // periostin, osteoblast specific factor // 3 C|3 // 50706 /// ENSMUST00000107985 // Postn // periostin, osteoblast specific factor // 3 C|3 // 50706 /// NM_001198766 // Postn // periostin, osteoblast specific factor // 3 C|3 // 50706 /// ENSMUST00000117373 // Postn // periostin, osteoblast spe…
17449301	3.04e-05	1.25e-08	-6.24999	Tmprss11e	NM_172880 // Tmprss11e // transmembrane protease, serine 11e // 5 E1|5 // 243084 /// ENSMUST00000161306 // Tmprss11e // transmembrane protease, serine 11e // 5 E1|5 // 243084 /// BC115432 // Tmprss11e // transmembrane protease, serine 11e // 5 E1|5 // 243084
17391554	8.09e-05	1.13e-07	-6.15974	Il1a	NM_010554 // Il1a // interleukin 1 alpha // 2 F|2 73.0 cM // 16175 /// ENSMUST00000028882 // Il1a // interleukin 1 alpha // 2 F|2 73.0 cM // 16175 /// BC003727 // Il1a // interleukin 1 alpha // 2 F|2 73.0 cM // 16175
17279724	4.89e-05	3.31e-08	-5.86201	Macc1	NM_001163136 // Macc1 // metastasis associated in colon cancer 1 // 12 F2|12 // 238455 /// ENSMUST00000048880 // Macc1 // metastasis associated in colon cancer 1 // 12 F2|12 // 238455
17453496	3.97e-05	2.5e-08	-5.76822	Cldn4	NM_009903 // Cldn4 // claudin 4 // 5 G2|5 75.0 cM // 12740 /// ENSMUST00000051401 // Cldn4 // claudin 4 // 5 G2|5 75.0 cM // 12740 /// AB000713 // Cldn4 // claudin 4 // 5 G2|5 75.0 cM // 12740
17516699	0.00013	2.64e-07	-5.5053	Mpzl2	NM_007962 // Mpzl2 // myelin protein zero-like 2 // 9 A5.2|9 26.0 cM // 14012 /// ENSMUST00000034600 // Mpzl2 // myelin protein zero-like 2 // 9 A5.2|9 26.0 cM // 14012 /// BC015076 // Mpzl2 // myelin protein zero-like 2 // 9 A5.2|9 26.0 cM // 14012
17548311	3.7e-05	2.24e-08	-5.45142	Gm3579	AY140896 // Gm3579 // predicted gene 3579 // 4 D2.3|4 // 100041932 /// AY140896 // Gm3579 // predicted gene 3579 // 4 D2.3|4 // 100041932
17447831	3.04e-05	8.74e-09	-5.44005	Fgfbp1	NM_008009 // Fgfbp1 // fibroblast growth factor binding protein 1 // 5 B3|5 // 14181 /// ENSMUST00000061299 // Fgfbp1 // fibroblast growth factor binding protein 1 // 5 B3|5 // 14181 /// BC065774 // Fgfbp1 // fibroblast growth factor binding protein 1 // 5 B3|5 // 14181
17334097	0.0004116	1.62e-06	-5.42676	Cldn6	NM_018777 // Cldn6 // claudin 6 // 17 A3.3|17 // 54419 /// ENSMUST00000024699 // Cldn6 // claudin 6 // 17 A3.3|17 // 54419 /// BC005718 // Cldn6 // claudin 6 // 17 A3.3|17 // 54419
17399776	5.35e-05	4.99e-08	-5.16229	S100a14	NM_001163525 // S100a14 // S100 calcium binding protein A14 // 3|3 F2 // 66166 /// NM_025393 // S100a14 // S100 calcium binding protein A14 // 3|3 F2 // 66166 /// ENSMUST00000167598 // S100a14 // S100 calcium binding protein A14 // 3|3 F2 // 66166 /// ENSMUST00000048075 // S100a14 // S100 calcium binding protein A14 // 3|3 F2 // 66166 /// NM_001163526 // S100a14 // S100 calcium binding protein A1…
17392056	7.52e-05	9.64e-08	-5.1218	Fermt1	NM_198029 // Fermt1 // fermitin family homolog 1 (Drosophila) // 2 F2|2 // 241639 /// ENSMUST00000038280 // Fermt1 // fermitin family homolog 1 (Drosophila) // 2 F2|2 // 241639 /// BC029093 // Fermt1 // fermitin family homolog 1 (Drosophila) // 2 F2|2 // 241639 /// ENSMUST00000165948 // Fermt1 // fermitin family homolog 1 (Drosophila) // 2 F2|2 // 241639 /// ENSMUST00000134937 // Fermt1 // fermit…
17406807	2.87e-05	1.68e-09	-5.09335	Rab25	NM_016899 // Rab25 // RAB25, member RAS oncogene family // 3|3 E3-F1 // 53868 /// ENSMUST00000008745 // Rab25 // RAB25, member RAS oncogene family // 3|3 E3-F1 // 53868 /// BC006624 // Rab25 // RAB25, member RAS oncogene family // 3|3 E3-F1 // 53868 /// ENSMUST00000149724 // Rab25 // RAB25, member RAS oncogene family // 3|3 E3-F1 // 53868 /// ENSMUST00000141371 // Rab25 // RAB25, member RAS oncog…
17279980	2.87e-05	4.51e-09	-5.08543	Vsnl1	NM_012038 // Vsnl1 // visinin-like 1 // 12|12 A2 // 26950 /// ENSMUST00000072299 // Vsnl1 // visinin-like 1 // 12|12 A2 // 26950 /// AY101375 // Vsnl1 // visinin-like 1 // 12|12 A2 // 26950
17340272	3.04e-05	1.2e-08	-4.95238	Epcam	NM_008532 // Epcam // epithelial cell adhesion molecule // 17 E4|17 // 17075 /// ENSMUST00000053577 // Epcam // epithelial cell adhesion molecule // 17 E4|17 // 17075 /// BC094465 // Epcam // epithelial cell adhesion molecule // 17 E4|17 // 17075
17316402	2.87e-05	4.86e-09	-4.93418	Nipal2	NM_145469 // Nipal2 // NIPA-like domain containing 2 // 15 B3.1|15 // 223473 /// ENSMUST00000040791 // Nipal2 // NIPA-like domain containing 2 // 15 B3.1|15 // 223473 /// BC016107 // Nipal2 // NIPA-like domain containing 2 // 15 B3.1|15 // 223473
17505148	2.87e-05	3.24e-09	-4.83196	Cdh1	NM_009864 // Cdh1 // cadherin 1 // 8 D|8 53.3 cM // 12550 /// ENSMUST00000000312 // Cdh1 // cadherin 1 // 8 D|8 53.3 cM // 12550 /// ENSMUST00000167688 // Cdh1 // cadherin 1 // 8 D|8 53.3 cM // 12550 /// BC098501 // Cdh1 // cadherin 1 // 8 D|8 53.3 cM // 12550 /// ENSMUST00000136580 // Cdh1 // cadherin 1 // 8 D|8 53.3 cM // 12550
17355298	5.35e-05	5.05e-08	-4.81572	2310002L13Rik	NM_029346 // 2310002L13Rik // RIKEN cDNA 2310002L13 gene // 18 E2|18 44.0 cM // 75577 /// ENSMUST00000025390 // 2310002L13Rik // RIKEN cDNA 2310002L13 gene // 18 E2|18 44.0 cM // 75577
17548358	5.35e-05	4.51e-08	-4.70865	Gm19958	XR_108022 // Gm19958 // predicted gene, 19958 // --- // 100503910 /// XR_108024 // Gm19958 // predicted gene, 19958 // --- // 100503910 /// XR_108022 // Gm19958 // predicted gene, 19958 // --- // 100503910 /// XR_108024 // Gm19958 // predicted gene, 19958 // --- // 100503910 /// XR_142100 // LOC100862526 // uncharacterized LOC100862526 // --- // 100862526 /// XR_142100 // LOC100862526 // uncharac…
17268332	7.52e-05	9.62e-08	-4.69639	2010300F17Rik	AK145005 // 2010300F17Rik // RIKEN cDNA 2010300F17 gene // 11|11 // 69884 /// AK008491 // 2010300F17Rik // RIKEN cDNA 2010300F17 gene // 11|11 // 69884 /// XR_106592 // 2010300F17Rik // RIKEN cDNA 2010300F17 gene // 11|11 // 69884
17418934	5.15e-05	3.67e-08	-4.67085	Tmem54	NM_133881 // Tmem54 // transmembrane protein 54 // 4 D2.2|4 // 66260 /// ENSMUST00000030575 // Tmem54 // transmembrane protein 54 // 4 D2.2|4 // 66260 /// NM_025452 // Tmem54 // transmembrane protein 54 // 4 D2.2|4 // 66260 /// ENSMUST00000106064 // Tmem54 // transmembrane protein 54 // 4 D2.2|4 // 66260 /// BC019563 // Tmem54 // transmembrane protein 54 // 4 D2.2|4 // 66260
17365098	0.0001083	1.65e-07	-4.60432	Scd1	NM_009127 // Scd1 // stearoyl-Coenzyme A desaturase 1 // 19 C3|19 43.0 cM // 20249 /// ENSMUST00000041331 // Scd1 // stearoyl-Coenzyme A desaturase 1 // 19 C3|19 43.0 cM // 20249 /// BC007474 // Scd1 // stearoyl-Coenzyme A desaturase 1 // 19 C3|19 43.0 cM // 20249
17315200	0.0005293	2.36e-06	-4.59896	Krt7	NM_033073 // Krt7 // keratin 7 // 15 F2|15 58.7 cM // 110310 /// ENSMUST00000068904 // Krt7 // keratin 7 // 15 F2|15 58.7 cM // 110310 /// BC030403 // Krt7 // keratin 7 // 15 F2|15 58.7 cM // 110310 /// ENSMUST00000131069 // Krt7 // keratin 7 // 15 F2|15 58.7 cM // 110310 /// ENSMUST00000153021 // Krt7 // keratin 7 // 15 F2|15 58.7 cM // 110310 /// ENSMUST00000141190 // Krt7 // keratin 7 // 15 F2…
17212229	3.7e-05	1.86e-08	-4.29337	Il18r1	NM_008365 // Il18r1 // interleukin 18 receptor 1 // 1 B|1 // 16182 /// ENSMUST00000108044 // Il18r1 // interleukin 18 receptor 1 // 1 B|1 // 16182 /// ENSMUST00000087983 // Il18r1 // interleukin 18 receptor 1 // 1 B|1 // 16182 /// NM_001161842 // Il18r1 // interleukin 18 receptor 1 // 1 B|1 // 16182 /// ENSMUST00000167723 // Il18r1 // interleukin 18 receptor 1 // 1 B|1 // 16182 /// NM_001161843 /…
17423291	3.04e-05	7.89e-09	-4.28726	Esrp1	NM_194055 // Esrp1 // epithelial splicing regulatory protein 1 // 4 A1|4 // 207920 /// ENSMUST00000108311 // Esrp1 // epithelial splicing regulatory protein 1 // 4 A1|4 // 207920 /// BC031468 // Esrp1 // epithelial splicing regulatory protein 1 // 4 A1|4 // 207920 /// ENSMUST00000043781 // Esrp1 // epithelial splicing regulatory protein 1 // 4 A1|4 // 207920 /// ENSMUST00000108313 // Esrp1 // epi…
17364090	0.0001083	1.81e-07	-4.19627	Ankrd22	NM_024204 // Ankrd22 // ankyrin repeat domain 22 // 19 C1|19 24.0 cM // 52024 /// ENSMUST00000025686 // Ankrd22 // ankyrin repeat domain 22 // 19 C1|19 24.0 cM // 52024 /// BC003460 // Ankrd22 // ankyrin repeat domain 22 // 19 C1|19 24.0 cM // 52024 /// ENSMUST00000165945 // Ankrd22 // ankyrin repeat domain 22 // 19 C1|19 24.0 cM // 52024
17485553	0.0002015	5.12e-07	-4.10513	Tmc4	NM_181820 // Tmc4 // transmembrane channel-like gene family 4 // 7 A1|7 // 353499 /// ENSMUST00000038743 // Tmc4 // transmembrane channel-like gene family 4 // 7 A1|7 // 353499 /// AY236493 // Tmc4 // transmembrane channel-like gene family 4 // 7 A1|7 // 353499 /// AY263162 // Tmc4 // transmembrane channel-like gene family 4 // 7 A1|7 // 353499 /// ENSMUST00000121743 // Tmc4 // transmembrane chan…
17528924	0.0001083	1.83e-07	-3.9914	Fam83b	NM_001045518 // Fam83b // family with sequence similarity 83, member B // 9 D|9 // 208994 /// ENSMUST00000098546 // Fam83b // family with sequence similarity 83, member B // 9 D|9 // 208994 /// BC120577 // Fam83b // family with sequence similarity 83, member B // 9 D|9 // 208994
17544220	5.35e-05	4.73e-08	-3.91774	Pof1b	NM_181579 // Pof1b // premature ovarian failure 1B // X E1|X // 69693 /// ENSMUST00000039887 // Pof1b // premature ovarian failure 1B // X E1|X // 69693
17311512	0.0021874	2.05e-05	-3.8543	Mal2	NM_178920 // Mal2 // mal, T cell differentiation protein 2 // 15 D1|15 // 105853 /// ENSMUST00000025356 // Mal2 // mal, T cell differentiation protein 2 // 15 D1|15 // 105853 /// BC113154 // Mal2 // mal, T cell differentiation protein 2 // 15 D1|15 // 105853
17401293	0.0013277	9.43e-06	-3.82389	Gm15472	XR_107530 // Gm15472 // predicted gene 15472 // 3|3 45.52 cM // 100503170
17251829	7.52e-05	8.82e-08	-3.80998	Cldn7	NM_016887 // Cldn7 // claudin 7 // 11|11 B4 // 53624 /// ENSMUST00000018713 // Cldn7 // claudin 7 // 11|11 B4 // 53624 /// NM_001193619 // Cldn7 // claudin 7 // 11|11 B4 // 53624 /// ENSMUST00000108597 // Cldn7 // claudin 7 // 11|11 B4 // 53624 /// BC050007 // Cldn7 // claudin 7 // 11|11 B4 // 53624 /// ENSMUST00000060651 // Cldn7 // claudin 7 // 11|11 B4 // 53624 /// ENSMUST00000108596 // Cldn7 …
17348492	3.04e-05	1.22e-08	-3.80476	Lama3	NM_010680 // Lama3 // laminin, alpha 3 // 18 A|18 3.0 cM // 16774 /// ENSMUST00000092070 // Lama3 // laminin, alpha 3 // 18 A|18 3.0 cM // 16774 /// X84013 // Lama3 // laminin, alpha 3 // 18 A|18 3.0 cM // 16774 /// ENSMUST00000163440 // Lama3 // laminin, alpha 3 // 18 A|18 3.0 cM // 16774 /// ENSMUST00000115858 // Lama3 // laminin, alpha 3 // 18 A|18 3.0 cM // 16774
17399854	0.0004939	2.09e-06	-3.77192	Sprr2a1	NM_011468 // Sprr2a1 // small proline-rich protein 2A1 // 3 F1|3 45.2 cM // 20755 /// NM_001164787 // Sprr2a2 // small proline-rich protein 2A2 // 3|3 // 100303744 /// ENSMUST00000074449 // Sprr2a2 // small proline-rich protein 2A2 // 3|3 // 100303744 /// ENSMUST00000074449 // Sprr2a1 // small proline-rich protein 2A1 // 3 F1|3 45.2 cM // 20755 /// ENSMUST00000071805 // Sprr2a2 // small proline-r…
17216402	0.0007119	4.01e-06	-3.7185	Serpinb5	ENSMUST00000112730 // Serpinb5 // serine (or cysteine) peptidase inhibitor, clade B, member 5 // 1 E2.1|1 // 20724 /// NM_009257 // Serpinb5 // serine (or cysteine) peptidase inhibitor, clade B, member 5 // 1 E2.1|1 // 20724 /// ENSMUST00000086701 // Serpinb5 // serine (or cysteine) peptidase inhibitor, clade B, member 5 // 1 E2.1|1 // 20724 /// ENSMUST00000112729 // Serpinb5 // serine (or cystei…
17232235	0.0004359	1.78e-06	-3.69945	Ctgf	NM_010217 // Ctgf // connective tissue growth factor // 10 A3-B1|10 17.0 cM // 14219 /// ENSMUST00000020171 // Ctgf // connective tissue growth factor // 10 A3-B1|10 17.0 cM // 14219 /// BC006783 // Ctgf // connective tissue growth factor // 10 A3-B1|10 17.0 cM // 14219
17532755	5.35e-05	5e-08	-3.65832	Dgkk	NM_177914 // Dgkk // diacylglycerol kinase kappa // X A1.1|X // 331374 /// ENSMUST00000067410 // Dgkk // diacylglycerol kinase kappa // X A1.1|X // 331374 /// BC075627 // Dgkk // diacylglycerol kinase kappa // X A1.1|X // 331374 /// ENSMUST00000145302 // Dgkk // diacylglycerol kinase kappa // X A1.1|X // 331374
17410435	5.85e-05	5.94e-08	-3.62586	Npnt	NM_033525 // Npnt // nephronectin // 3 G3|3 // 114249 /// ENSMUST00000042729 // Npnt // nephronectin // 3 G3|3 // 114249 /// ENSMUST00000042744 // Npnt // nephronectin // 3 G3|3 // 114249 /// NM_001029836 // Npnt // nephronectin // 3 G3|3 // 114249 /// AF397008 // Npnt // nephronectin // 3 G3|3 // 114249 /// ENSMUST00000132732 // Npnt // nephronectin // 3 G3|3 // 114249
17301823	3.04e-05	6.06e-09	-3.62412	Gfra2	NM_008115 // Gfra2 // glial cell line derived neurotrophic factor family receptor alpha 2 // 14|14 D3-E1 // 14586 /// ENSMUST00000022699 // Gfra2 // glial cell line derived neurotrophic factor family receptor alpha 2 // 14|14 D3-E1 // 14586 /// BC138561 // Gfra2 // glial cell line derived neurotrophic factor family receptor alpha 2 // 14|14 D3-E1 // 14586 /// AF002701 // Gfra2 // glial cell line …
17516707	0.0001384	2.85e-07	-3.59769	Mpzl3	NM_001093749 // Mpzl3 // myelin protein zero-like 3 // 9 A5.2|9 32.0 cM // 319742 /// ENSMUST00000114663 // Mpzl3 // myelin protein zero-like 3 // 9 A5.2|9 32.0 cM // 319742 /// NM_176993 // Mpzl3 // myelin protein zero-like 3 // 9 A5.2|9 32.0 cM // 319742 /// ENSMUST00000093856 // Mpzl3 // myelin protein zero-like 3 // 9 A5.2|9 32.0 cM // 319742 /// EF102773 // Mpzl3 // myelin protein zero-like …
17509101	0.0046105	7.32e-05	-3.54907	Tlr3	NM_126166 // Tlr3 // toll-like receptor 3 // 8|8 B2 // 142980 /// ENSMUST00000034056 // Tlr3 // toll-like receptor 3 // 8|8 B2 // 142980 /// ENSMUST00000167106 // Tlr3 // toll-like receptor 3 // 8|8 B2 // 142980 /// BC099937 // Tlr3 // toll-like receptor 3 // 8|8 B2 // 142980
17524703	0.0003783	1.43e-06	-3.51793	Ap1m2	NM_001110300 // Ap1m2 // adaptor protein complex AP-1, mu 2 subunit // 9 A3|9 9.0 cM // 11768 /// NM_009678 // Ap1m2 // adaptor protein complex AP-1, mu 2 subunit // 9 A3|9 9.0 cM // 11768 /// ENSMUST00000115433 // Ap1m2 // adaptor protein complex AP-1, mu 2 subunit // 9 A3|9 9.0 cM // 11768 /// ENSMUST00000003397 // Ap1m2 // adaptor protein complex AP-1, mu 2 subunit // 9 A3|9 9.0 cM // 11768 //…
17528562	7.51e-05	8.53e-08	-3.4904	Gcnt3	NM_028087 // Gcnt3 // glucosaminyl (N-acetyl) transferase 3, mucin type // 9 D|9 // 72077 /// ENSMUST00000034751 // Gcnt3 // glucosaminyl (N-acetyl) transferase 3, mucin type // 9 D|9 // 72077 /// EF202835 // Gcnt3 // glucosaminyl (N-acetyl) transferase 3, mucin type // 9 D|9 // 72077
17232215	0.0002677	7.38e-07	-3.46396	Moxd1	NM_021509 // Moxd1 // monooxygenase, DBH-like 1 // 10|10 A3 // 59012 /// ENSMUST00000095784 // Moxd1 // monooxygenase, DBH-like 1 // 10|10 A3 // 59012 /// BC057652 // Moxd1 // monooxygenase, DBH-like 1 // 10|10 A3 // 59012
17283364	0.0001457	3.15e-07	-3.44481	Tc2n	NM_028924 // Tc2n // tandem C2 domains, nuclear // 12|12 F1 // 74413 /// ENSMUST00000110047 // Tc2n // tandem C2 domains, nuclear // 12|12 F1 // 74413 /// ENSMUST00000160830 // Tc2n // tandem C2 domains, nuclear // 12|12 F1 // 74413 /// NM_028924 // Tc2n // tandem C2 domains, nuclear // 12|12 F1 // 74413 /// ENSMUST00000162735 // Tc2n // tandem C2 domains, nuclear // 12|12 F1 // 74413 /// NM_0010…
17266424	6.19e-05	6.59e-08	-3.42505	Foxn1	ENSMUST00000108294 // Foxn1 // forkhead box N1 // 11 B5|11 45.0 cM // 15218 /// NM_008238 // Foxn1 // forkhead box N1 // 11 B5|11 45.0 cM // 15218 /// BC108980 // Foxn1 // forkhead box N1 // 11 B5|11 45.0 cM // 15218
17544164	0.000614	3.12e-06	-3.37535	Rps6ka6	NM_025949 // Rps6ka6 // ribosomal protein S6 kinase polypeptide 6 // X E1|X // 67071 /// ENSMUST00000082034 // Rps6ka6 // ribosomal protein S6 kinase polypeptide 6 // X E1|X // 67071 /// BC054113 // Rps6ka6 // ribosomal protein S6 kinase polypeptide 6 // X E1|X // 67071 /// ENSMUST00000096348 // Rps6ka6 // ribosomal protein S6 kinase polypeptide 6 // X E1|X // 67071 /// ENSMUST00000113428 // Rps6…
17357444	5.35e-05	4.85e-08	-3.35712	Fads3	NM_021890 // Fads3 // fatty acid desaturase 3 // 19|19 B // 60527 /// ENSMUST00000115995 // Fads3 // fatty acid desaturase 3 // 19|19 B // 60527 /// ENSMUST00000025566 // Fads3 // fatty acid desaturase 3 // 19|19 B // 60527
17330478	0.0039256	5.54e-05	-3.35694	Tigit	NM_001146325 // Tigit // T cell immunoreceptor with Ig and ITIM domains // 16 B4|16 // 100043314 /// ENSMUST00000096065 // Tigit // T cell immunoreceptor with Ig and ITIM domains // 16 B4|16 // 100043314 /// EU675311 // Tigit // T cell immunoreceptor with Ig and ITIM domains // 16 B4|16 // 100043314
17439255	3.55e-05	1.63e-08	-3.34641	LOC100862180	ENSMUST00000101021 // LOC100862180 // PRAME family member 12-like // --- // 100862180 /// ENSMUST00000101021 // LOC100862166 // PRAME family member 12-like // --- // 100862166 /// ENSMUST00000101021 // Gm7982 // predicted gene 7982 // 5 E3|5 // 666209 /// ENSMUST00000101021 // Gm7682 // predicted gene 7682 // 5 E3|5 // 665551 /// ENSMUST00000101021 // LOC624931 // PRAME family member 12-like // 5…
17355026	0.0001398	2.97e-07	-3.34507	Atp8b1	NM_001001488 // Atp8b1 // ATPase, class I, type 8B, member 1 // 18 E1|18 // 54670 /// ENSMUST00000025482 // Atp8b1 // ATPase, class I, type 8B, member 1 // 18 E1|18 // 54670 /// AY506548 // Atp8b1 // ATPase, class I, type 8B, member 1 // 18 E1|18 // 54670
17226708	0.001905	1.6e-05	-3.33851	Il24	ENSMUST00000121040 // Il24 // interleukin 24 // 1 E4|1 // 93672 /// NM_053095 // Il24 // interleukin 24 // 1 E4|1 // 93672 /// AF235006 // Il24 // interleukin 24 // 1 E4|1 // 93672 /// ENSMUST00000164265 // Il24 // interleukin 24 // 1 E4|1 // 93672 /// ENSMUST00000027679 // Il24 // interleukin 24 // 1 E4|1 // 93672
17439211	0.0056288	0.0001	-3.32379	Gm6348	ENSMUST00000169808 // Gm6348 // predicted gene 6348 // 5 E3|5 // 622731 /// ENSMUST00000169808 // Gm6346 // predicted gene 6346 // 5 E3|5 // 622719
17269391	0.0042035	6.27e-05	-3.26936	Krt14	NM_016958 // Krt14 // keratin 14 // 11 D|11 58.6 cM // 16664 /// ENSMUST00000007272 // Krt14 // keratin 14 // 11 D|11 58.6 cM // 16664 /// BC011074 // Krt14 // keratin 14 // 11 D|11 58.6 cM // 16664 /// ENSMUST00000137265 // Krt14 // keratin 14 // 11 D|11 58.6 cM // 16664
17310530	0.0001204	2.36e-07	-3.26011	Cdh10	ENSMUST00000166873 // Cdh10 // cadherin 10 // 15 A2|15 9.1 cM // 320873 /// NM_009865 // Cdh10 // cadherin 10 // 15 A2|15 9.1 cM // 320873 /// ENSMUST00000040562 // Cdh10 // cadherin 10 // 15 A2|15 9.1 cM // 320873 /// AF183946 // Cdh10 // cadherin 10 // 15 A2|15 9.1 cM // 320873 /// ENSMUST00000176146 // Cdh10 // cadherin 10 // 15 A2|15 9.1 cM // 320873 /// ENSMUST00000176593 // Cdh10 // cadheri…
17439285	7.6e-05	1.01e-07	-3.22987	LOC100862180	ENSMUST00000101021 // LOC100862180 // PRAME family member 12-like // --- // 100862180 /// ENSMUST00000101021 // LOC100862166 // PRAME family member 12-like // --- // 100862166 /// ENSMUST00000101021 // Gm7982 // predicted gene 7982 // 5 E3|5 // 666209 /// ENSMUST00000101021 // Gm7682 // predicted gene 7682 // 5 E3|5 // 665551 /// ENSMUST00000101021 // LOC624931 // PRAME family member 12-like // 5…
17342340	0.0003378	1.14e-06	-3.22394	Msln	NM_018857 // Msln // mesothelin // 17 A3.3|17 // 56047 /// ENSMUST00000075884 // Msln // mesothelin // 17 A3.3|17 // 56047 /// BC023753 // Msln // mesothelin // 17 A3.3|17 // 56047
17321823	0.0011941	8.14e-06	-3.21461	Krt80	NM_028770 // Krt80 // keratin 80 // 15 F3|15 // 74127 /// ENSMUST00000077196 // Krt80 // keratin 80 // 15 F3|15 // 74127 /// BC119366 // Krt80 // keratin 80 // 15 F3|15 // 74127 /// ENSMUST00000163976 // Krt80 // keratin 80 // 15 F3|15 // 74127
17217639	0.0003378	1.15e-06	-3.19094	Lad1	NM_133664 // Lad1 // ladinin // 1 E4|1 // 16763 /// ENSMUST00000038760 // Lad1 // ladinin // 1 E4|1 // 16763 /// BC031131 // Lad1 // ladinin // 1 E4|1 // 16763
17352110	0.0027634	3.13e-05	-3.16558	IPR007808	ENSMUST00000097511 // LOC100862614 // transcription elongation factor 1 homolog // --- // 100862614 /// ENSMUST00000097511 // LOC100861819 // transcription elongation factor 1 homolog // --- // 100861819
17317031	7.52e-05	9.4e-08	-3.16214	Samd12	ENSMUST00000078673 // Samd12 // sterile alpha motif domain containing 12 // 15 C-D1|15 // 320679 /// NM_177225 // Samd12 // sterile alpha motif domain containing 12 // 15 C-D1|15 // 320679 /// EF410131 // Samd12 // sterile alpha motif domain containing 12 // 15 C-D1|15 // 320679 /// ENSMUST00000154119 // Samd12 // sterile alpha motif domain containing 12 // 15 C-D1|15 // 320679 /// ENSMUST0000013…
17533269	0.0001204	2.35e-07	-3.1422	Tspan7	NM_019634 // Tspan7 // tetraspanin 7 // X|X A1.3-A2 // 21912 /// ENSMUST00000076354 // Tspan7 // tetraspanin 7 // X|X A1.3-A2 // 21912 /// D26483 // Tspan7 // tetraspanin 7 // X|X A1.3-A2 // 21912 /// ENSMUST00000149982 // Tspan7 // tetraspanin 7 // X|X A1.3-A2 // 21912
17498467	0.0007691	4.41e-06	-3.12532	Ano1	NM_178642 // Ano1 // anoctamin 1, calcium activated chloride channel // 7 F5|7 // 101772 /// NM_001242349 // Ano1 // anoctamin 1, calcium activated chloride channel // 7 F5|7 // 101772 /// ENSMUST00000118556 // Ano1 // anoctamin 1, calcium activated chloride channel // 7 F5|7 // 101772 /// BC062959 // Ano1 // anoctamin 1, calcium activated chloride channel // 7 F5|7 // 101772 /// BC006062 // Ano1…
17501588	0.0002411	6.56e-07	-3.09672	Sh2d4a	NM_028182 // Sh2d4a // SH2 domain containing 4A // 8|8 C1 // 72281 /// ENSMUST00000066594 // Sh2d4a // SH2 domain containing 4A // 8|8 C1 // 72281 /// BC116682 // Sh2d4a // SH2 domain containing 4A // 8|8 C1 // 72281
17254194	0.0001817	4.26e-07	-3.09196	AI662270	NR_015519 // AI662270 // expressed sequence AI662270 // 11 C|11 // 100043636 /// NR_015519 // AI662270 // expressed sequence AI662270 // 11 C|11 // 100043636
17438113	0.0005206	2.28e-06	-3.07322	Cwh43	NM_181323 // Cwh43 // cell wall biogenesis 43 C-terminal homolog (S. cerevisiae) // 5 C3.2|5 // 231293 /// ENSMUST00000031040 // Cwh43 // cell wall biogenesis 43 C-terminal homolog (S. cerevisiae) // 5 C3.2|5 // 231293 /// BC016523 // Cwh43 // cell wall biogenesis 43 C-terminal homolog (S. cerevisiae) // 5 C3.2|5 // 231293 /// ENSMUST00000138429 // Cwh43 // cell wall biogenesis 43 C-terminal homo…
17307117	0.0030952	3.8e-05	-3.07081	Gjb2	NM_008125 // Gjb2 // gap junction protein, beta 2 // 14 D1-E1|14 21.0 cM // 14619 /// ENSMUST00000055698 // Gjb2 // gap junction protein, beta 2 // 14 D1-E1|14 21.0 cM // 14619 /// BC013634 // Gjb2 // gap junction protein, beta 2 // 14 D1-E1|14 21.0 cM // 14619
17544385	6.27e-05	6.82e-08	-3.05815	Tspan6	NM_019656 // Tspan6 // tetraspanin 6 // X E3|X // 56496 /// ENSMUST00000087557 // Tspan6 // tetraspanin 6 // X E3|X // 56496 /// BC110314 // Tspan6 // tetraspanin 6 // X E3|X // 56496
17470394	0.0003328	1.1e-06	-3.0347	B4galnt3	ENSMUST00000057283 // B4galnt3 // beta-1,4-N-acetyl-galactosaminyl transferase 3 // 6 F1|6 // 330406 /// NM_198884 // B4galnt3 // beta-1,4-N-acetyl-galactosaminyl transferase 3 // 6 F1|6 // 330406 /// BC139798 // B4galnt3 // beta-1,4-N-acetyl-galactosaminyl transferase 3 // 6 F1|6 // 330406 /// ENSMUST00000125341 // B4galnt3 // beta-1,4-N-acetyl-galactosaminyl transferase 3 // 6 F1|6 // 330406 //…
17461684	0.0001384	2.91e-07	-3.02016	Il17re	NM_145826 // Il17re // interleukin 17 receptor E // 6 E3|6 // 57890 /// ENSMUST00000058548 // Il17re // interleukin 17 receptor E // 6 E3|6 // 57890 /// NM_001034031 // Il17re // interleukin 17 receptor E // 6 E3|6 // 57890 /// ENSMUST00000101065 // Il17re // interleukin 17 receptor E // 6 E3|6 // 57890 /// NM_001034029 // Il17re // interleukin 17 receptor E // 6 E3|6 // 57890 /// ENSMUST00000053…
17340845	0.000357	1.29e-06	-3.01195	Igf2r	NM_010515 // Igf2r // insulin-like growth factor 2 receptor // 17 A-C|17 7.35 cM // 16004 /// ENSMUST00000024599 // Igf2r // insulin-like growth factor 2 receptor // 17 A-C|17 7.35 cM // 16004 /// U04710 // Igf2r // insulin-like growth factor 2 receptor // 17 A-C|17 7.35 cM // 16004 /// ENSMUST00000161738 // Igf2r // insulin-like growth factor 2 receptor // 17 A-C|17 7.35 cM // 16004
17341671	0.0016832	1.36e-05	-3.0075	Prss22	NM_133731 // Prss22 // protease, serine, 22 // 17 A3.3|17 10.7 cM // 70835 /// ENSMUST00000041649 // Prss22 // protease, serine, 22 // 17 A3.3|17 10.7 cM // 70835 /// AB010778 // Prss22 // protease, serine, 22 // 17 A3.3|17 10.7 cM // 70835
17268088	0.004525	7.1e-05	-2.99817	Gm11543	XM_991970 // Gm11543 // predicted gene 11543 // 11 D|11 // 665174
17219039	0.0003608	1.34e-06	-2.98204	Gpa33	ENSMUST00000060833 // Gpa33 // glycoprotein A33 (transmembrane) // 1 H2.3|1 86.2 cM // 59290 /// NM_021610 // Gpa33 // glycoprotein A33 (transmembrane) // 1 H2.3|1 86.2 cM // 59290 /// ENSMUST00000166860 // Gpa33 // glycoprotein A33 (transmembrane) // 1 H2.3|1 86.2 cM // 59290 /// BC008528 // Gpa33 // glycoprotein A33 (transmembrane) // 1 H2.3|1 86.2 cM // 59290 /// ENSMUST00000027847 // Gpa33 //…
17227384	0.0006868	3.65e-06	-2.9761	Pkp1	ENSMUST00000027667 // Pkp1 // plakophilin 1 // 1 E4|1 // 18772 /// NM_019645 // Pkp1 // plakophilin 1 // 1 E4|1 // 18772 /// ENSMUST00000163260 // Pkp1 // plakophilin 1 // 1 E4|1 // 18772 /// Y07941 // Pkp1 // plakophilin 1 // 1 E4|1 // 18772
17415570	0.0008587	5.19e-06	-2.9714	Hook1	ENSMUST00000030306 // Hook1 // hook homolog 1 (Drosophila) // 4 C5|4 45.5 cM // 77963 /// NM_030014 // Hook1 // hook homolog 1 (Drosophila) // 4 C5|4 45.5 cM // 77963 /// BC061688 // Hook1 // hook homolog 1 (Drosophila) // 4 C5|4 45.5 cM // 77963 /// AF487912 // Hook1 // hook homolog 1 (Drosophila) // 4 C5|4 45.5 cM // 77963 /// ENSMUST00000141448 // Hook1 // hook homolog 1 (Drosophila) // 4 C5|4…
17295685	0.0001083	1.73e-07	-2.97073	Marveld2	NM_001038602 // Marveld2 // MARVEL (membrane-associating) domain containing 2 // 13 D1|13 // 218518 /// ENSMUST00000022137 // Marveld2 // MARVEL (membrane-associating) domain containing 2 // 13 D1|13 // 218518 /// ENSMUST00000168772 // Marveld2 // MARVEL (membrane-associating) domain containing 2 // 13 D1|13 // 218518 /// NM_178410 // Marveld2 // MARVEL (membrane-associating) domain containing 2 …
17258473	0.000357	1.3e-06	-2.96449	Itgb4	NM_001005608 // Itgb4 // integrin beta 4 // 11 E2|11 76.0 cM // 192897 /// NM_133663 // Itgb4 // integrin beta 4 // 11 E2|11 76.0 cM // 192897 /// ENSMUST00000169928 // Itgb4 // integrin beta 4 // 11 E2|11 76.0 cM // 192897 /// ENSMUST00000021107 // Itgb4 // integrin beta 4 // 11 E2|11 76.0 cM // 192897 /// ENSMUST00000068981 // Itgb4 // integrin beta 4 // 11 E2|11 76.0 cM // 192897 /// ENSMUST00…
17483098	0.0001689	3.76e-07	-2.95797	Gdpd3	NM_024228 // Gdpd3 // glycerophosphodiester phosphodiesterase domain containing 3 // 7|7 F4 // 68616 /// ENSMUST00000032944 // Gdpd3 // glycerophosphodiester phosphodiesterase domain containing 3 // 7|7 F4 // 68616 /// BC002172 // Gdpd3 // glycerophosphodiester phosphodiesterase domain containing 3 // 7|7 F4 // 68616 /// BC002172 // Gdpd3 // glycerophosphodiester phosphodiesterase domain containi…
17228136	0.0005759	2.76e-06	-2.95412	Lamc2	NM_008485 // Lamc2 // laminin, gamma 2 // 1 H1|1 81.1 cM // 16782 /// ENSMUST00000027753 // Lamc2 // laminin, gamma 2 // 1 H1|1 81.1 cM // 16782 /// U43327 // Lamc2 // laminin, gamma 2 // 1 H1|1 81.1 cM // 16782 /// ENSMUST00000043090 // Lamc2 // laminin, gamma 2 // 1 H1|1 81.1 cM // 16782
17217651	0.0011598	7.83e-06	-2.93081	Tnnt2	NM_001130174 // Tnnt2 // troponin T2, cardiac // 1 E4|1 60.0 cM // 21956 /// NM_001130175 // Tnnt2 // troponin T2, cardiac // 1 E4|1 60.0 cM // 21956 /// NM_001130177 // Tnnt2 // troponin T2, cardiac // 1 E4|1 60.0 cM // 21956 /// NM_001130178 // Tnnt2 // troponin T2, cardiac // 1 E4|1 60.0 cM // 21956 /// NM_001130179 // Tnnt2 // troponin T2, cardiac // 1 E4|1 60.0 cM // 21956 /// NM_001130180 /…
17332568	0.0003531	1.25e-06	-2.89116	Tmprss2	NM_015775 // Tmprss2 // transmembrane protease, serine 2 // 16 C2|16 20.65 cM // 50528 /// ENSMUST00000000395 // Tmprss2 // transmembrane protease, serine 2 // 16 C2|16 20.65 cM // 50528 /// BC054348 // Tmprss2 // transmembrane protease, serine 2 // 16 C2|16 20.65 cM // 50528
17316043	0.000534	2.39e-06	-2.88422	Npr3	NM_008728 // Npr3 // natriuretic peptide receptor 3 // 15 A1|15 6.7 cM // 18162 /// NM_001039181 // Npr3 // natriuretic peptide receptor 3 // 15 A1|15 6.7 cM // 18162 /// ENSMUST00000066529 // Npr3 // natriuretic peptide receptor 3 // 15 A1|15 6.7 cM // 18162 /// D78175 // Npr3 // natriuretic peptide receptor 3 // 15 A1|15 6.7 cM // 18162 /// ENSMUST00000166514 // Npr3 // natriuretic peptide rece…
17356240	0.0013862	1.02e-05	-2.88127	Spnb3	NM_021287 // Spnb3 // spectrin beta 3 // 19 A|19 0.0 cM // 20743 /// ENSMUST00000008991 // Spnb3 // spectrin beta 3 // 19 A|19 0.0 cM // 20743 /// BC079860 // Spnb3 // spectrin beta 3 // 19 A|19 0.0 cM // 20743
17525240	0.0020981	1.9e-05	-2.87738	St14	ENSMUST00000034478 // St14 // suppression of tumorigenicity 14 (colon carcinoma) // 9 A4|9 17.0 cM // 19143 /// NM_011176 // St14 // suppression of tumorigenicity 14 (colon carcinoma) // 9 A4|9 17.0 cM // 19143 /// BC005496 // St14 // suppression of tumorigenicity 14 (colon carcinoma) // 9 A4|9 17.0 cM // 19143 /// ENSMUST00000148789 // St14 // suppression of tumorigenicity 14 (colon carcinoma) /…
17274021	0.0002778	8.2e-07	-2.85658	Osr1	NM_011859 // Osr1 // odd-skipped related 1 (Drosophila) // 12 A1.1|12 1.0 cM // 23967 /// ENSMUST00000057021 // Osr1 // odd-skipped related 1 (Drosophila) // 12 A1.1|12 1.0 cM // 23967 /// BC023922 // Osr1 // odd-skipped related 1 (Drosophila) // 12 A1.1|12 1.0 cM // 23967
17435834	0.0002794	8.31e-07	-2.83784	Dpysl5	NM_023047 // Dpysl5 // dihydropyrimidinase-like 5 // 5|5 B1 // 65254 /// ENSMUST00000114729 // Dpysl5 // dihydropyrimidinase-like 5 // 5|5 B1 // 65254 /// ENSMUST00000088081 // Dpysl5 // dihydropyrimidinase-like 5 // 5|5 B1 // 65254 /// BC065054 // Dpysl5 // dihydropyrimidinase-like 5 // 5|5 B1 // 65254 /// ENSMUST00000127365 // Dpysl5 // dihydropyrimidinase-like 5 // 5|5 B1 // 65254 /// ENSMUST0…
17497246	0.0002041	5.28e-07	-2.83674	Adam12	NM_007400 // Adam12 // a disintegrin and metallopeptidase domain 12 (meltrin alpha) // 7 F4|7 // 11489 /// ENSMUST00000067680 // Adam12 // a disintegrin and metallopeptidase domain 12 (meltrin alpha) // 7 F4|7 // 11489 /// D50411 // Adam12 // a disintegrin and metallopeptidase domain 12 (meltrin alpha) // 7 F4|7 // 11489
17417699	0.0040816	5.89e-05	-2.82515	---	---
17311104	0.0007186	4.08e-06	-2.80998	Grhl2	NM_026496 // Grhl2 // grainyhead-like 2 (Drosophila) // 15|15 C // 252973 /// ENSMUST00000022895 // Grhl2 // grainyhead-like 2 (Drosophila) // 15|15 C // 252973 /// BC055035 // Grhl2 // grainyhead-like 2 (Drosophila) // 15|15 C // 252973 /// ENSMUST00000161933 // Grhl2 // grainyhead-like 2 (Drosophila) // 15|15 C // 252973
17429057	0.000455	1.88e-06	-2.79457	Ptprf	NM_011213 // Ptprf // protein tyrosine phosphatase, receptor type, F // 4|4 C6-D1 // 19268 /// ENSMUST00000049074 // Ptprf // protein tyrosine phosphatase, receptor type, F // 4|4 C6-D1 // 19268 /// AF300943 // Ptprf // protein tyrosine phosphatase, receptor type, F // 4|4 C6-D1 // 19268 /// ENSMUST00000150096 // Ptprf // protein tyrosine phosphatase, receptor type, F // 4|4 C6-D1 // 19268 /// EN…
17454500	0.000553	2.54e-06	-2.79403	Tmem184a	NM_001161548 // Tmem184a // transmembrane protein 184a // 5 G2|5 // 231832 /// ENSMUST00000044002 // Tmem184a // transmembrane protein 184a // 5 G2|5 // 231832 /// ENSMUST00000110832 // Tmem184a // transmembrane protein 184a // 5 G2|5 // 231832 /// NM_144914 // Tmem184a // transmembrane protein 184a // 5 G2|5 // 231832 /// BC026659 // Tmem184a // transmembrane protein 184a // 5 G2|5 // 231832 ///…
17467359	0.0084227	0.000189	-2.74315	Tacstd2	NM_020047 // Tacstd2 // tumor-associated calcium signal transducer 2 // 6 C1|6 // 56753 /// ENSMUST00000058178 // Tacstd2 // tumor-associated calcium signal transducer 2 // 6 C1|6 // 56753 /// BC117719 // Tacstd2 // tumor-associated calcium signal transducer 2 // 6 C1|6 // 56753
17385654	0.0001542	3.39e-07	-2.72454	Itgb6	NM_001159564 // Itgb6 // integrin beta 6 // 2 C3|2 34.0 cM // 16420 /// ENSMUST00000028348 // Itgb6 // integrin beta 6 // 2 C3|2 34.0 cM // 16420 /// NM_021359 // Itgb6 // integrin beta 6 // 2 C3|2 34.0 cM // 16420 /// ENSMUST00000059888 // Itgb6 // integrin beta 6 // 2 C3|2 34.0 cM // 16420 /// BC049185 // Itgb6 // integrin beta 6 // 2 C3|2 34.0 cM // 16420 /// AF115376 // Itgb6 // integrin beta…
17401480	0.0003531	1.26e-06	-2.7242	Dennd2d	NR_051982 // Dennd2d // DENN/MADD domain containing 2D // 3 F2.3|3 // 72121 /// NM_001093754 // Dennd2d // DENN/MADD domain containing 2D // 3 F2.3|3 // 72121 /// ENSMUST00000029508 // Dennd2d // DENN/MADD domain containing 2D // 3 F2.3|3 // 72121 /// NM_028110 // Dennd2d // DENN/MADD domain containing 2D // 3 F2.3|3 // 72121 /// BC008266 // Dennd2d // DENN/MADD domain containing 2D // 3 F2.3|3 /…
17407594	0.000357	1.32e-06	-2.71502	Cgn	NM_001037711 // Cgn // cingulin // 3 F2.1|3 43.3 cM // 70737 /// ENSMUST00000107273 // Cgn // cingulin // 3 F2.1|3 43.3 cM // 70737 /// BC052941 // Cgn // cingulin // 3 F2.1|3 43.3 cM // 70737 /// BC108378 // Cgn // cingulin // 3 F2.1|3 43.3 cM // 70737 /// ENSMUST00000090846 // Cgn // cingulin // 3 F2.1|3 43.3 cM // 70737 /// BC087546 // Cgn // cingulin // 3 F2.1|3 43.3 cM // 70737 /// ENSMUST00…
17426565	0.0008331	4.9e-06	-2.66749	Rasef	NM_001017427 // Rasef // RAS and EF hand domain containing // 4 C3|4 // 242505 /// ENSMUST00000058292 // Rasef // RAS and EF hand domain containing // 4 C3|4 // 242505 /// BC125539 // Rasef // RAS and EF hand domain containing // 4 C3|4 // 242505 /// ENSMUST00000102837 // Rasef // RAS and EF hand domain containing // 4 C3|4 // 242505
17264946	0.0019479	1.67e-05	-2.66738	Chrnb1	NM_009601 // Chrnb1 // cholinergic receptor, nicotinic, beta polypeptide 1 (muscle) // 11 B3|11 40.0 cM // 11443 /// ENSMUST00000045971 // Chrnb1 // cholinergic receptor, nicotinic, beta polypeptide 1 (muscle) // 11 B3|11 40.0 cM // 11443 /// BC023318 // Chrnb1 // cholinergic receptor, nicotinic, beta polypeptide 1 (muscle) // 11 B3|11 40.0 cM // 11443 /// M14537 // Chrnb1 // cholinergic receptor…
17419613	0.0005884	2.87e-06	-2.65772	1810019J16Rik	NM_001083916 // 1810019J16Rik // RIKEN cDNA 1810019J16 gene // 4 D2.3|4 // 69073 /// NM_133707 // 1810019J16Rik // RIKEN cDNA 1810019J16 gene // 4 D2.3|4 // 69073 /// ENSMUST00000042919 // 1810019J16Rik // RIKEN cDNA 1810019J16 gene // 4 D2.3|4 // 69073 /// ENSMUST00000105901 // 1810019J16Rik // RIKEN cDNA 1810019J16 gene // 4 D2.3|4 // 69073 /// BC006890 // 1810019J16Rik // RIKEN cDNA 1810019J16…
17438975	0.007082	0.000143	-2.65551	Cxcl3	NM_203320 // Cxcl3 // chemokine (C-X-C motif) ligand 3 // 5 E1|5 // 330122 /// ENSMUST00000031326 // Cxcl3 // chemokine (C-X-C motif) ligand 3 // 5 E1|5 // 330122 /// AY311403 // Cxcl3 // chemokine (C-X-C motif) ligand 3 // 5 E1|5 // 330122
17473713	0.0003409	1.2e-06	-2.64725	Zscan4a	NR_033707 // Zscan4a // zinc finger and SCAN domain containing 4A // 7 A1|7 // 434555 /// NM_001013765 // Zscan4c // zinc finger and SCAN domain containing 4C // 7 A1|7 // 245109 /// ENSMUST00000131379 // Zscan4c // zinc finger and SCAN domain containing 4C // 7 A1|7 // 245109 /// ENSMUST00000067210 // Zscan4c // zinc finger and SCAN domain containing 4C // 7 A1|7 // 245109 /// NM_001110316 // Zs…
17358094	0.0004438	1.82e-06	-2.64147	1500015L24Rik	NR_045817 // 1500015L24Rik // RIKEN cDNA 1500015L24 gene // 19 B|19 // 68994
17391287	7.52e-05	9.48e-08	-2.63215	Prom2	ENSMUST00000028855 // Prom2 // prominin 2 // 2 F1|2 // 192212 /// NM_138750 // Prom2 // prominin 2 // 2 F1|2 // 192212 /// NM_178047 // Prom2 // prominin 2 // 2 F1|2 // 192212 /// ENSMUST00000103214 // Prom2 // prominin 2 // 2 F1|2 // 192212 /// AF269062 // Prom2 // prominin 2 // 2 F1|2 // 192212 /// ENSMUST00000155581 // Prom2 // prominin 2 // 2 F1|2 // 192212
17222332	0.0006967	3.79e-06	-2.63082	Mgat4a	ENSMUST00000151952 // Mgat4a // mannoside acetylglucosaminyltransferase 4, isoenzyme A // 1 B|1 // 269181 /// NM_173870 // Mgat4a // mannoside acetylglucosaminyltransferase 4, isoenzyme A // 1 B|1 // 269181 /// ENSMUST00000042161 // Mgat4a // mannoside acetylglucosaminyltransferase 4, isoenzyme A // 1 B|1 // 269181 /// AB053217 // Mgat4a // mannoside acetylglucosaminyltransferase 4, isoenzyme A /…
17246231	0.0002888	8.94e-07	-2.62609	Erbb3	ENSMUST00000082059 // Erbb3 // v-erb-b2 erythroblastic leukemia viral oncogene homolog 3 (avian) // 10 D3|10 70.0 cM // 13867 /// NM_010153 // Erbb3 // v-erb-b2 erythroblastic leukemia viral oncogene homolog 3 (avian) // 10 D3|10 70.0 cM // 13867 /// BC106091 // Erbb3 // v-erb-b2 erythroblastic leukemia viral oncogene homolog 3 (avian) // 10 D3|10 70.0 cM // 13867
17385924	0.0008331	4.92e-06	-2.58281	Scn3a	NM_018732 // Scn3a // sodium channel, voltage-gated, type III, alpha // 2 C1.3|2 36.0 cM // 20269 /// ENSMUST00000066432 // Scn3a // sodium channel, voltage-gated, type III, alpha // 2 C1.3|2 36.0 cM // 20269 /// ENSMUST00000100069 // Scn3a // sodium channel, voltage-gated, type III, alpha // 2 C1.3|2 36.0 cM // 20269 /// ENSMUST00000155838 // Scn3a // sodium channel, voltage-gated, type III, alp…
17399845	0.0022221	2.11e-05	-2.58209	Pglyrp3	NM_207247 // Pglyrp3 // peptidoglycan recognition protein 3 // 3 F1|3 // 242100 /// ENSMUST00000047660 // Pglyrp3 // peptidoglycan recognition protein 3 // 3 F1|3 // 242100 /// BC128291 // Pglyrp3 // peptidoglycan recognition protein 3 // 3 F1|3 // 242100
17486496	0.0004359	1.77e-06	-2.55803	Zscan4e	ENSMUST00000166753 // Zscan4e // zinc finger and SCAN domain containing 4E // 7 A1|7 // 665848
17490939	0.001986	1.76e-05	-2.53077	Sult2b1	NM_017465 // Sult2b1 // sulfotransferase family, cytosolic, 2B, member 1 // 7 B4|7 // 54200 /// ENSMUST00000075571 // Sult2b1 // sulfotransferase family, cytosolic, 2B, member 1 // 7 B4|7 // 54200 /// AF478566 // Sult2b1 // sulfotransferase family, cytosolic, 2B, member 1 // 7 B4|7 // 54200 /// ENSMUST00000123250 // Sult2b1 // sulfotransferase family, cytosolic, 2B, member 1 // 7 B4|7 // 54200 //…
17211043	0.0035713	4.81e-05	-2.53076	Sgk3	NM_133220 // Sgk3 // serum/glucocorticoid regulated kinase 3 // 1 A2|1 7.5 cM // 170755 /// ENSMUST00000168907 // Sgk3 // serum/glucocorticoid regulated kinase 3 // 1 A2|1 7.5 cM // 170755 /// NM_001037759 // Sgk3 // serum/glucocorticoid regulated kinase 3 // 1 A2|1 7.5 cM // 170755 /// ENSMUST00000171265 // Sgk3 // serum/glucocorticoid regulated kinase 3 // 1 A2|1 7.5 cM // 170755 /// NM_177547 …
17447404	0.0003378	1.17e-06	-2.50565	Sorcs2	NM_030889 // Sorcs2 // sortilin-related VPS10 domain containing receptor 2 // 5 B3|5 // 81840 /// ENSMUST00000037370 // Sorcs2 // sortilin-related VPS10 domain containing receptor 2 // 5 B3|5 // 81840 /// AY004316 // Sorcs2 // sortilin-related VPS10 domain containing receptor 2 // 5 B3|5 // 81840 /// ENSMUST00000137040 // Sorcs2 // sortilin-related VPS10 domain containing receptor 2 // 5 B3|5 // …
17401269	0.0026208	2.86e-05	-2.49972	Ptpn22	NM_008979 // Ptpn22 // protein tyrosine phosphatase, non-receptor type 22 (lymphoid) // 3|3 F3 // 19260 /// ENSMUST00000029433 // Ptpn22 // protein tyrosine phosphatase, non-receptor type 22 (lymphoid) // 3|3 F3 // 19260 /// M90388 // Ptpn22 // protein tyrosine phosphatase, non-receptor type 22 (lymphoid) // 3|3 F3 // 19260 /// ENSMUST00000146071 // Ptpn22 // protein tyrosine phosphatase, non-rec…
17525482	0.0053731	9.26e-05	-2.48647	Gm5615	NM_001033783 // Gm5615 // predicted gene 5615 // 9 A4|9 // 434396 /// ENSMUST00000098900 // Gm5615 // predicted gene 5615 // 9 A4|9 // 434396
17479027	0.0024344	2.41e-05	-2.48532	Lass3	NM_001164201 // Lass3 // LAG1 homolog, ceramide synthase 3 // 7 C|7 // 545975 /// ENSMUST00000066475 // Lass3 // LAG1 homolog, ceramide synthase 3 // 7 C|7 // 545975 /// DQ646881 // Lass3 // LAG1 homolog, ceramide synthase 3 // 7 C|7 // 545975
17297537	0.0025192	2.7e-05	-2.48457	Plau	NM_008873 // Plau // plasminogen activator, urokinase // 14 A3|14 2.5 cM // 18792 /// ENSMUST00000022368 // Plau // plasminogen activator, urokinase // 14 A3|14 2.5 cM // 18792 /// BC120709 // Plau // plasminogen activator, urokinase // 14 A3|14 2.5 cM // 18792
17231925	0.0004678	1.97e-06	-2.447	Mtap7	ENSMUST00000116259 // Mtap7 // microtubule-associated protein 7 // 10 A3|10 11.0 cM // 17761 /// NM_008635 // Mtap7 // microtubule-associated protein 7 // 10 A3|10 11.0 cM // 17761 /// NM_001198635 // Mtap7 // microtubule-associated protein 7 // 10 A3|10 11.0 cM // 17761 /// ENSMUST00000020173 // Mtap7 // microtubule-associated protein 7 // 10 A3|10 11.0 cM // 17761 /// BC052637 // Mtap7 // micro…
17246091	0.0019305	1.64e-05	-2.44121	Il23a	NM_031252 // Il23a // interleukin 23, alpha subunit p19 // 10 D3|10 // 83430 /// ENSMUST00000026449 // Il23a // interleukin 23, alpha subunit p19 // 10 D3|10 // 83430 /// AF301619 // Il23a // interleukin 23, alpha subunit p19 // 10 D3|10 // 83430
17371201	0.0005092	2.19e-06	-2.43844	Gca	NM_145523 // Gca // grancalcin // 2 C1.3|2 // 227960 /// ENSMUST00000028257 // Gca // grancalcin // 2 C1.3|2 // 227960 /// BC021450 // Gca // grancalcin // 2 C1.3|2 // 227960 /// ENSMUST00000148083 // Gca // grancalcin // 2 C1.3|2 // 227960
17303386	0.0027145	3.03e-05	-2.43743	nase1l3	ENSMUST00000026315 // Dnase1l3 // deoxyribonuclease 1-like 3 // 14 A1|14 // 13421 /// NM_007870 // Dnase1l3 // deoxyribonuclease 1-like 3 // 14 A1|14 // 13421 /// BC012671 // Dnase1l3 // deoxyribonuclease 1-like 3 // 14 A1|14 // 13421
17290928	0.0063138	0.00012	-2.43589
17417732	0.0094187	0.000232	-2.43469	---	---
17264971	0.0001457	3.17e-07	-2.42551	G630025P09Rik	NR_027913 // G630025P09Rik // RIKEN cDNA G630025P09 gene // 11 B3|11 // 74341 /// NM_001033433 // Tmem102 // transmembrane protein 102 // 11 B3|11 // 380705 /// NR_027913 // G630025P09Rik // RIKEN cDNA G630025P09 gene // 11 B3|11 // 74341 /// ENSMUST00000051025 // Tmem102 // transmembrane protein 102 // 11 B3|11 // 380705 /// BC144871 // Tmem102 // transmembrane protein 102 // 11 B3|11 // 380705
17448389	0.0004116	1.62e-06	-2.3993	Rbm47	ENSMUST00000113726 // Rbm47 // RNA binding motif protein 47 // 5 C3.1|5 // 245945 /// NM_001127382 // Rbm47 // RNA binding motif protein 47 // 5 C3.1|5 // 245945 /// ENSMUST00000167950 // Rbm47 // RNA binding motif protein 47 // 5 C3.1|5 // 245945 /// NM_178446 // Rbm47 // RNA binding motif protein 47 // 5 C3.1|5 // 245945 /// ENSMUST00000094757 // Rbm47 // RNA binding motif protein 47 // 5 C3.1|…
17351634	0.0021866	2.02e-05	-2.39859	Ccdc68	ENSMUST00000043929 // Ccdc68 // coiled-coil domain containing 68 // 18 E2|18 // 381175 /// NM_201362 // Ccdc68 // coiled-coil domain containing 68 // 18 E2|18 // 381175 /// BC046343 // Ccdc68 // coiled-coil domain containing 68 // 18 E2|18 // 381175 /// ENSMUST00000080050 // Ccdc68 // coiled-coil domain containing 68 // 18 E2|18 // 381175 /// ENSMUST00000135428 // Ccdc68 // coiled-coil domain con…
17315245	0.0065874	0.000127	-2.39497	Krt18	NM_010664 // Krt18 // keratin 18 // 15 F3|15 58.86 cM // 16668 /// ENSMUST00000023803 // Krt18 // keratin 18 // 15 F3|15 58.86 cM // 16668 /// M11686 // Krt18 // keratin 18 // 15 F3|15 58.86 cM // 16668
17237035	0.0013289	9.48e-06	-2.3829	Slc6a15	NM_175328 // Slc6a15 // solute carrier family 6 (neurotransmitter transporter), member 15 // 10 D1|10 // 103098 /// ENSMUST00000074204 // Slc6a15 // solute carrier family 6 (neurotransmitter transporter), member 15 // 10 D1|10 // 103098 /// NM_001252330 // Slc6a15 // solute carrier family 6 (neurotransmitter transporter), member 15 // 10 D1|10 // 103098 /// AY149280 // Slc6a15 // solute carrier f…
17535448	0.0078889	0.000171	-2.3554	Zfp185	NM_009549 // Zfp185 // zinc finger protein 185 // X A7.3|X 28.95 cM // 22673 /// NM_001109043 // Zfp185 // zinc finger protein 185 // X A7.3|X 28.95 cM // 22673 /// ENSMUST00000164800 // Zfp185 // zinc finger protein 185 // X A7.3|X 28.95 cM // 22673 /// ENSMUST00000114546 // Zfp185 // zinc finger protein 185 // X A7.3|X 28.95 cM // 22673 /// EF494744 // Zfp185 // zinc finger protein 185 // X A7.…
17472085	0.002775	3.17e-05	-2.34857	Pbp2	NM_029595 // Pbp2 // phosphatidylethanolamine binding protein 2 // 6 G1|6 // 76400 /// ENSMUST00000050471 // Pbp2 // phosphatidylethanolamine binding protein 2 // 6 G1|6 // 76400 /// AF307146 // Pbp2 // phosphatidylethanolamine binding protein 2 // 6 G1|6 // 76400 /// ENSMUST00000165752 // Pbp2 // phosphatidylethanolamine binding protein 2 // 6 G1|6 // 76400
17425816	0.0003283	1.05e-06	-2.34372	Susd1	NM_001163288 // Susd1 // sushi domain containing 1 // 4 B3|4 // 634731 /// ENSMUST00000040166 // Susd1 // sushi domain containing 1 // 4 B3|4 // 634731 /// ENSMUST00000136077 // Susd1 // sushi domain containing 1 // 4 B3|4 // 634731 /// ENSMUST00000136942 // Susd1 // sushi domain containing 1 // 4 B3|4 // 634731 /// ENSMUST00000136562 // Susd1 // sushi domain containing 1 // 4 B3|4 // 634731 /// …
17231844	0.0008339	4.96e-06	-2.33637	Perp	NM_022032 // Perp // PERP, TP53 apoptosis effector // 10|10 A2 // 64058 /// ENSMUST00000019998 // Perp // PERP, TP53 apoptosis effector // 10|10 A2 // 64058 /// AF249870 // Perp // PERP, TP53 apoptosis effector // 10|10 A2 // 64058
17540739	0.0053731	9.27e-05	-2.33623	Gm2012	NM_001104946 // Gm2012 // predicted gene 2012 // X A2|X // 100039030 /// NM_001025607 // Gm5168 // predicted gene 5168 // X A2|X // 382275 /// NM_001114754 // Gm6121 // predicted gene 6121 // X A2|X // 619991 /// ENSMUST00000096469 // Gm5169 // predicted gene 5169 // X A2|X // 382277 /// ENSMUST00000168002 // Gm5168 // predicted gene 5168 // X A2|X // 382275 /// ENSMUST00000121900 // Gm2012 // pr…
17431588	0.000614	3.1e-06	-2.31551	Ephb2	NM_010142 // Ephb2 // Eph receptor B2 // 4 D-E|4 65.7 cM // 13844 /// ENSMUST00000105845 // Ephb2 // Eph receptor B2 // 4 D-E|4 65.7 cM // 13844 /// BC043088 // Ephb2 // Eph receptor B2 // 4 D-E|4 65.7 cM // 13844 /// ENSMUST00000144573 // Ephb2 // Eph receptor B2 // 4 D-E|4 65.7 cM // 13844
17466397	0.0024344	2.42e-05	-2.29768	Epha1	NM_023580 // Epha1 // Eph receptor A1 // 6 B2.1|6 // 13835 /// ENSMUST00000073387 // Epha1 // Eph receptor A1 // 6 B2.1|6 // 13835 /// BC071215 // Epha1 // Eph receptor A1 // 6 B2.1|6 // 13835
17473703	0.0012172	8.39e-06	-2.28925	Zscan4f	NM_001110316 // Zscan4f // zinc finger and SCAN domain containing 4F // 7 A1|7 // 665902 /// NM_001013765 // Zscan4c // zinc finger and SCAN domain containing 4C // 7 A1|7 // 245109 /// ENSMUST00000067210 // Zscan4c // zinc finger and SCAN domain containing 4C // 7 A1|7 // 245109 /// ENSMUST00000131379 // Zscan4c // zinc finger and SCAN domain containing 4C // 7 A1|7 // 245109 /// NR_033707 // Zs…
17351760	0.000614	3.12e-06	-2.28678	Myo5b	ENSMUST00000074157 // Myo5b // myosin VB // 18 E2|18 48.0 cM // 17919 /// NM_201600 // Myo5b // myosin VB // 18 E2|18 48.0 cM // 17919 /// BC118525 // Myo5b // myosin VB // 18 E2|18 48.0 cM // 17919 /// ENSMUST00000121875 // Myo5b // myosin VB // 18 E2|18 48.0 cM // 17919 /// ENSMUST00000091844 // Myo5b // myosin VB // 18 E2|18 48.0 cM // 17919 /// ENSMUST00000120161 // Myo5b // myosin VB // 18 E…
17351053	0.0032288	4.04e-05	-2.2862	Csf1r	NM_001037859 // Csf1r // colony stimulating factor 1 receptor // 18 D|18 30.0 cM // 12978 /// ENSMUST00000025523 // Csf1r // colony stimulating factor 1 receptor // 18 D|18 30.0 cM // 12978 /// ENSMUST00000115268 // Csf1r // colony stimulating factor 1 receptor // 18 D|18 30.0 cM // 12978 /// BC066863 // Csf1r // colony stimulating factor 1 receptor // 18 D|18 30.0 cM // 12978 /// BC036343 // Csf…
17282074	0.0001846	4.38e-07	-2.28299	Rab15	NM_134050 // Rab15 // RAB15, member RAS oncogene family // 12 C3|12 // 104886 /// ENSMUST00000021459 // Rab15 // RAB15, member RAS oncogene family // 12 C3|12 // 104886 /// BC027769 // Rab15 // RAB15, member RAS oncogene family // 12 C3|12 // 104886 /// ENSMUST00000134124 // Rab15 // RAB15, member RAS oncogene family // 12 C3|12 // 104886 /// ENSMUST00000143863 // Rab15 // RAB15, member RAS oncog…
17355443	0.0065998	0.000127	-2.27985	ipg	NM_010720 // Lipg // lipase, endothelial // 18|18 E2 // 16891 /// ENSMUST00000066532 // Lipg // lipase, endothelial // 18|18 E2 // 16891 /// AF118768 // Lipg // lipase, endothelial // 18|18 E2 // 16891
17359156	0.0087459	0.000205	-2.26931	Tmem20	NM_175507 // Tmem20 // transmembrane protein 20 // 19 C3|19 // 240660 /// ENSMUST00000054098 // Tmem20 // transmembrane protein 20 // 19 C3|19 // 240660 /// BC137663 // Tmem20 // transmembrane protein 20 // 19 C3|19 // 240660
17302523	0.001755	1.43e-05	-2.26752	Slain1	ENSMUST00000069443 // Slain1 // SLAIN motif family, member 1 // 14 E2.3|14 // 105439 /// NM_198014 // Slain1 // SLAIN motif family, member 1 // 14 E2.3|14 // 105439 /// BC079866 // Slain1 // SLAIN motif family, member 1 // 14 E2.3|14 // 105439
17512860	0.0005196	2.25e-06	-2.26639	Marveld3	NM_028584 // Marveld3 // MARVEL (membrane-associating) domain containing 3 // 8 D3|8 // 73608 /// NM_212447 // Marveld3 // MARVEL (membrane-associating) domain containing 3 // 8 D3|8 // 73608 /// ENSMUST00000001722 // Marveld3 // MARVEL (membrane-associating) domain containing 3 // 8 D3|8 // 73608 /// ENSMUST00000051430 // Marveld3 // MARVEL (membrane-associating) domain containing 3 // 8 D3|8 //…
17311179	0.0039681	5.62e-05	-2.26351	Fzd6	NM_008056 // Fzd6 // frizzled homolog 6 (Drosophila) // 15 B3.1|15 13.1 cM // 14368 /// NM_001162494 // Fzd6 // frizzled homolog 6 (Drosophila) // 15 B3.1|15 13.1 cM // 14368 /// ENSMUST00000022906 // Fzd6 // frizzled homolog 6 (Drosophila) // 15 B3.1|15 13.1 cM // 14368 /// BC026150 // Fzd6 // frizzled homolog 6 (Drosophila) // 15 B3.1|15 13.1 cM // 14368
17299105	0.0003934	1.49e-06	-2.24917	LOC100505112	XM_003085914 // LOC100505112 // disks large homolog 5-like // --- // 100505112
17377651	0.0004232	1.7e-06	-2.23916	Slc52a3	NM_027172 // Slc52a3 // solute carrier protein family 52, member 3 // 2|2 H1 // 69698 /// ENSMUST00000073228 // Slc52a3 // solute carrier protein family 52, member 3 // 2|2 H1 // 69698 /// NM_001164819 // Slc52a3 // solute carrier protein family 52, member 3 // 2|2 H1 // 69698 /// ENSMUST00000109861 // Slc52a3 // solute carrier protein family 52, member 3 // 2|2 H1 // 69698 /// ENSMUST00000109859…
17500876	0.0005092	2.18e-06	-2.23548	Sorbs2	NM_001205219 // Sorbs2 // sorbin and SH3 domain containing 2 // 8 B1.1|8 // 234214 /// ENSMUST00000135336 // Sorbs2 // sorbin and SH3 domain containing 2 // 8 B1.1|8 // 234214 /// NM_172752 // Sorbs2 // sorbin and SH3 domain containing 2 // 8 B1.1|8 // 234214 /// ENSMUST00000171337 // Sorbs2 // sorbin and SH3 domain containing 2 // 8 B1.1|8 // 234214 /// BC151038 // Sorbs2 // sorbin and SH3 domai…
17400072	0.0044145	6.78e-05	-2.2207	Tdrkh	ENSMUST00000166032 // Tdrkh // tudor and KH domain containing protein // 3|3 F2 // 72634 /// NM_028307 // Tdrkh // tudor and KH domain containing protein // 3|3 F2 // 72634 /// ENSMUST00000045245 // Tdrkh // tudor and KH domain containing protein // 3|3 F2 // 72634 /// BC057030 // Tdrkh // tudor and KH domain containing protein // 3|3 F2 // 72634
17219902	0.0011598	7.82e-06	-2.21237	1700016C15Rik	NM_027077 // 1700016C15Rik // RIKEN cDNA 1700016C15 gene // 1|1 H3 // 69428 /// ENSMUST00000016106 // 1700016C15Rik // RIKEN cDNA 1700016C15 gene // 1|1 H3 // 69428
17322125	0.0044145	6.78e-05	-2.20581	Krt18	NM_010664 // Krt18 // keratin 18 // 15 F3|15 58.86 cM // 16668 /// ENSMUST00000023803 // Krt18 // keratin 18 // 15 F3|15 58.86 cM // 16668 /// NM_010664 // Krt18 // keratin 18 // 15 F3|15 58.86 cM // 16668 /// ENSMUST00000023803 // Krt18 // keratin 18 // 15 F3|15 58.86 cM // 16668 /// BC089022 // Krt18 // keratin 18 // 15 F3|15 58.86 cM // 16668 /// BC089022 // Krt18 // keratin 18 // 15 F3|15 58.…
17498673	0.000614	3.02e-06	-2.18656	Camsap3	NM_001163749 // Camsap3 // calmodulin regulated spectrin-associated protein family, member 3 // 8 A1.1|8 // 69697 /// NM_027171 // Camsap3 // calmodulin regulated spectrin-associated protein family, member 3 // 8 A1.1|8 // 69697 /// ENSMUST00000171962 // Camsap3 // calmodulin regulated spectrin-associated protein family, member 3 // 8 A1.1|8 // 69697 /// ENSMUST00000057028 // Camsap3 // calmoduli…
17224661	0.0004116	1.6e-06	-2.17886	Epha4	NM_007936 // Epha4 // Eph receptor A4 // 1 C1-C5|1 43.0 cM // 13838 /// ENSMUST00000027451 // Epha4 // Eph receptor A4 // 1 C1-C5|1 43.0 cM // 13838 /// BC052164 // Epha4 // Eph receptor A4 // 1 C1-C5|1 43.0 cM // 13838 /// ENSMUST00000113540 // Epha4 // Eph receptor A4 // 1 C1-C5|1 43.0 cM // 13838
17512677	0.0073338	0.000154	-2.17388	Cdh1	NM_009864 // Cdh1 // cadherin 1 // 8 D|8 53.3 cM // 12550 /// ENSMUST00000000312 // Cdh1 // cadherin 1 // 8 D|8 53.3 cM // 12550 /// NM_009864 // Cdh1 // cadherin 1 // 8 D|8 53.3 cM // 12550 /// ENSMUST00000000312 // Cdh1 // cadherin 1 // 8 D|8 53.3 cM // 12550
17545159	0.0074787	0.000158	-2.17051	Amot	ENSMUST00000112836 // Amot // angiomotin // X F2|X // 27494 /// NM_153319 // Amot // angiomotin // X F2|X // 27494 /// ENSMUST00000125271 // Amot // angiomotin // X F2|X // 27494 /// BC057638 // Amot // angiomotin // X F2|X // 27494 /// ENSMUST00000112835 // Amot // angiomotin // X F2|X // 27494 /// ENSMUST00000138187 // Amot // angiomotin // X F2|X // 27494 /// ENSMUST00000143610 // Amot // angi…
17535600	0.0046125	7.36e-05	-2.16967	Dusp9	NM_029352 // Dusp9 // dual specificity phosphatase 9 // X|X B // 75590 /// ENSMUST00000019701 // Dusp9 // dual specificity phosphatase 9 // X|X B // 75590 /// BC100309 // Dusp9 // dual specificity phosphatase 9 // X|X B // 75590
17414572	0.00018	4.13e-07	-2.16779	Bspry	NM_138653 // Bspry // B-box and SPRY domain containing // 4|4 C1 // 192120 /// ENSMUST00000030088 // Bspry // B-box and SPRY domain containing // 4|4 C1 // 192120 /// BC139079 // Bspry // B-box and SPRY domain containing // 4|4 C1 // 192120 /// ENSMUST00000107449 // Bspry // B-box and SPRY domain containing // 4|4 C1 // 192120 /// ENSMUST00000164857 // Bspry // B-box and SPRY domain containing //…
17219554	0.0035653	4.79e-05	-2.16508	Igsf9	NM_033608 // Igsf9 // immunoglobulin superfamily, member 9 // 1 H3|1 94.0 cM // 93842 /// NM_001145800 // Igsf9 // immunoglobulin superfamily, member 9 // 1 H3|1 94.0 cM // 93842 /// ENSMUST00000052629 // Igsf9 // immunoglobulin superfamily, member 9 // 1 H3|1 94.0 cM // 93842 /// ENSMUST00000111235 // Igsf9 // immunoglobulin superfamily, member 9 // 1 H3|1 94.0 cM // 93842 /// BC040281 // Igsf9 …
17308413	0.0013729	1e-05	-2.14788	Epb4.9	ENSMUST00000110984 // Epb4.9 // erythrocyte protein band 4.9 // 14 D2|14 38.0 cM // 13829 /// NM_001252662 // Epb4.9 // erythrocyte protein band 4.9 // 14 D2|14 38.0 cM // 13829 /// NM_001252663 // Epb4.9 // erythrocyte protein band 4.9 // 14 D2|14 38.0 cM // 13829 /// NM_013514 // Epb4.9 // erythrocyte protein band 4.9 // 14 D2|14 38.0 cM // 13829 /// ENSMUST00000022695 // Epb4.9 // erythrocyte …
17449800	0.0006892	3.73e-06	-2.1399	Sowahb	NM_175270 // Sowahb // sosondowah ankyrin repeat domain family member B // 5 E2|5 // 78088 /// ENSMUST00000061328 // Sowahb // sosondowah ankyrin repeat domain family member B // 5 E2|5 // 78088
17287803	0.0008331	4.91e-06	-2.13052	Slc25a48	ENSMUST00000021971 // Slc25a48 // solute carrier family 25, member 48 // 13 B1|13 // 328258 /// NM_177809 // Slc25a48 // solute carrier family 25, member 48 // 13 B1|13 // 328258 /// BC107250 // Slc25a48 // solute carrier family 25, member 48 // 13 B1|13 // 328258
17310250	0.0008808	5.35e-06	-2.12676	Capsl	NM_029341 // Capsl // calcyphosine-like // 15 A1|15 // 75568 /// ENSMUST00000042360 // Capsl // calcyphosine-like // 15 A1|15 // 75568 /// BC061015 // Capsl // calcyphosine-like // 15 A1|15 // 75568
17204053	0.0042953	6.48e-05	-2.1252	---	---
17420154	0.0003783	1.43e-06	-2.10186	Wnt4	NM_009523 // Wnt4 // wingless-related MMTV integration site 4 // 4 D3|4 // 22417 /// ENSMUST00000045747 // Wnt4 // wingless-related MMTV integration site 4 // 4 D3|4 // 22417 /// BC103560 // Wnt4 // wingless-related MMTV integration site 4 // 4 D3|4 // 22417
17439901	0.0007027	3.87e-06	-2.10139	Lrrc8b	NM_001033550 // Lrrc8b // leucine rich repeat containing 8 family, member B // 5 E5|5 // 433926 /// ENSMUST00000112707 // Lrrc8b // leucine rich repeat containing 8 family, member B // 5 E5|5 // 433926 /// BC138877 // Lrrc8b // leucine rich repeat containing 8 family, member B // 5 E5|5 // 433926 /// ENSMUST00000094548 // Lrrc8b // leucine rich repeat containing 8 family, member B // 5 E5|5 // 43…
17512634	0.0053731	9.28e-05	-2.09968	Esrp2	ENSMUST00000115979 // Esrp2 // epithelial splicing regulatory protein 2 // 8 D3|8 // 77411 /// NM_176838 // Esrp2 // epithelial splicing regulatory protein 2 // 8 D3|8 // 77411 /// BC031444 // Esrp2 // epithelial splicing regulatory protein 2 // 8 D3|8 // 77411 /// ENSMUST00000119986 // Esrp2 // epithelial splicing regulatory protein 2 // 8 D3|8 // 77411 /// BC096581 // Esrp2 // epithelial splici…
17310837	0.0004116	1.62e-06	-2.09868	Sema5a	NM_009154 // Sema5a // sema domain, seven thrombospondin repeats (type 1 and type 1-like), transmembrane domain (TM) and short cytoplasmic domain, (semaphorin) 5A // 15 B3.1|15 19.7 cM // 20356 /// ENSMUST00000067458 // Sema5a // sema domain, seven thrombospondin repeats (type 1 and type 1-like), transmembrane domain (TM) and short cytoplasmic domain, (semaphorin) 5A // 15 B3.1|15 19.7 cM // 2035…
17374488	0.0059889	0.000111	-2.0982	Thbs1	NM_011580 // Thbs1 // thrombospondin 1 // 2 F1-F3|2 65.0 cM // 21825 /// ENSMUST00000039559 // Thbs1 // thrombospondin 1 // 2 F1-F3|2 65.0 cM // 21825 /// BC050917 // Thbs1 // thrombospondin 1 // 2 F1-F3|2 65.0 cM // 21825
17239719	0.0012203	8.44e-06	-2.09272	Eya4	NM_010167 // Eya4 // eyes absent 4 homolog (Drosophila) // 10 A3|10 18.0 cM // 14051 /// ENSMUST00000092665 // Eya4 // eyes absent 4 homolog (Drosophila) // 10 A3|10 18.0 cM // 14051 /// BC120899 // Eya4 // eyes absent 4 homolog (Drosophila) // 10 A3|10 18.0 cM // 14051 /// ENSMUST00000074366 // Eya4 // eyes absent 4 homolog (Drosophila) // 10 A3|10 18.0 cM // 14051
17366536	0.0065998	0.000127	-2.08761	Ccdc3	NM_028804 // Ccdc3 // coiled-coil domain containing 3 // 2 A1|2 // 74186 /// ENSMUST00000027988 // Ccdc3 // coiled-coil domain containing 3 // 2 A1|2 // 74186 /// BC058616 // Ccdc3 // coiled-coil domain containing 3 // 2 A1|2 // 74186
17219308	0.002921	3.45e-05	-2.07683	Pvrl4	NM_027893 // Pvrl4 // poliovirus receptor-related 4 // 1 H2|1 // 71740 /// ENSMUST00000006578 // Pvrl4 // poliovirus receptor-related 4 // 1 H2|1 // 71740 /// ENSMUST00000111286 // Pvrl4 // poliovirus receptor-related 4 // 1 H2|1 // 71740 /// NM_001122680 // Pvrl4 // poliovirus receptor-related 4 // 1 H2|1 // 71740 /// ENSMUST00000094325 // Pvrl4 // poliovirus receptor-related 4 // 1 H2|1 // 7174…
17439054	0.0049108	8.07e-05	-2.05537	Gm1045	NM_001177577 // Gm1045 // predicted gene 1045 // 5 E2|5 // 381651
17485200	0.000642	3.31e-06	-2.0379	Syt8	NM_018802 // Syt8 // synaptotagmin VIII // 7 F5|7 // 55925 /// ENSMUST00000118276 // Syt8 // synaptotagmin VIII // 7 F5|7 // 55925 /// AB026805 // Syt8 // synaptotagmin VIII // 7 F5|7 // 55925 /// BC103602 // Syt8 // synaptotagmin VIII // 7 F5|7 // 55925 /// BC103665 // Syt8 // synaptotagmin VIII // 7 F5|7 // 55925 /// BC100748 // Syt8 // synaptotagmin VIII // 7 F5|7 // 55925 /// BC100747 // Syt8…
17425533	0.0021916	2.06e-05	-2.03735	Epb4.1l4b	NM_019427 // Epb4.1l4b // erythrocyte protein band 4.1-like 4b // 4 B3|4 26.0 cM // 54357 /// ENSMUST00000030142 // Epb4.1l4b // erythrocyte protein band 4.1-like 4b // 4 B3|4 26.0 cM // 54357 /// AB032366 // Epb4.1l4b // erythrocyte protein band 4.1-like 4b // 4 B3|4 26.0 cM // 54357 /// ENSMUST00000095076 // Epb4.1l4b // erythrocyte protein band 4.1-like 4b // 4 B3|4 26.0 cM // 54357 /// ENSMUS…
17469016	0.0051522	8.6e-05	-2.03503	Wnt7a	NM_009527 // Wnt7a // wingless-related MMTV integration site 7A // 6 D1|6 39.5 cM // 22421 /// ENSMUST00000032180 // Wnt7a // wingless-related MMTV integration site 7A // 6 D1|6 39.5 cM // 22421 /// BC049093 // Wnt7a // wingless-related MMTV integration site 7A // 6 D1|6 39.5 cM // 22421
17544025	0.000714	4.04e-06	-2.03046	Fndc3c1	ENSMUST00000039447 // Fndc3c1 // fibronectin type III domain containing 3C1 // X D|X // 333564 /// NM_001007580 // Fndc3c1 // fibronectin type III domain containing 3C1 // X D|X // 333564 /// DQ192038 // Fndc3c1 // fibronectin type III domain containing 3C1 // X D|X // 333564 /// BC076625 // Fndc3c1 // fibronectin type III domain containing 3C1 // X D|X // 333564 /// BC085176 // Fndc3c1 // fibron…
17486474	0.0057186	0.000103	-2.0302	Zscan4b	NM_001185173 // Zscan4b // zinc finger and SCAN domain containing 4B // 7 A1|7 // 665780 /// ENSMUST00000168158 // Zscan4b // zinc finger and SCAN domain containing 4B // 7 A1|7 // 665780
17416009	0.0028316	3.3e-05	-2.02678	Gm12794	NM_001085516 // Gm12794 // predicted gene 12794 // 4 C6|4 // 332923
17348812	0.0073288	0.000154	-2.02589	Dsg2	NM_007883 // Dsg2 // desmoglein 2 // 18 A2|18 7.05 cM // 13511 /// ENSMUST00000059787 // Dsg2 // desmoglein 2 // 18 A2|18 7.05 cM // 13511 /// BC131653 // Dsg2 // desmoglein 2 // 18 A2|18 7.05 cM // 13511
17541926	0.0003048	9.51e-07	-2.01839	Fgf13	NM_010200 // Fgf13 // fibroblast growth factor 13 // X A6|X 18.0 cM // 14168 /// ENSMUST00000033473 // Fgf13 // fibroblast growth factor 13 // X A6|X 18.0 cM // 14168 /// BC018238 // Fgf13 // fibroblast growth factor 13 // X A6|X 18.0 cM // 14168 /// U66202 // Fgf13 // fibroblast growth factor 13 // X A6|X 18.0 cM // 14168 /// AF020737 // Fgf13 // fibroblast growth factor 13 // X A6|X 18.0 cM // …
17239546	0.0018766	1.55e-05	-2.01143	D10Bwg1379e	NM_001033258 // D10Bwg1379e // DNA segment, Chr 10, Brigham & Women's Genetics 1379 expressed // 10 A3|10 8.0 cM // 215821 /// ENSMUST00000019999 // D10Bwg1379e // DNA segment, Chr 10, Brigham & Women's Genetics 1379 expressed // 10 A3|10 8.0 cM // 215821
17511927	0.0048684	7.98e-05	-2.00458	Kifc3	NM_001145831 // Kifc3 // kinesin family member C3 // 8 D1|8 48.0 cM // 16582 /// ENSMUST00000169748 // Kifc3 // kinesin family member C3 // 8 D1|8 48.0 cM // 16582 /// NM_010631 // Kifc3 // kinesin family member C3 // 8 D1|8 48.0 cM // 16582 /// ENSMUST00000034240 // Kifc3 // kinesin family member C3 // 8 D1|8 48.0 cM // 16582 /// NM_001145832 // Kifc3 // kinesin family member C3 // 8 D1|8 48.0 c…
17413221	0.0003328	1.09e-06	-2.00208	Unc13b	NM_001081413 // Unc13b // unc-13 homolog B (C. elegans) // 4 B1|4 // 22249 /// NM_021468 // Unc13b // unc-13 homolog B (C. elegans) // 4 B1|4 // 22249 /// ENSMUST00000163653 // Unc13b // unc-13 homolog B (C. elegans) // 4 B1|4 // 22249 /// ENSMUST00000107952 // Unc13b // unc-13 homolog B (C. elegans) // 4 B1|4 // 22249 /// AF115848 // Unc13b // unc-13 homolog B (C. elegans) // 4 B1|4 // 22249 ///…
17405471	0.0005493	2.48e-06	-2.00094	Gpr87	NM_032399 // Gpr87 // G protein-coupled receptor 87 // 3 D|3 // 84111 /// ENSMUST00000056898 // Gpr87 // G protein-coupled receptor 87 // 3 D|3 // 84111 /// BC125653 // Gpr87 // G protein-coupled receptor 87 // 3 D|3 // 84111 /// ENSMUST00000163874 // Gpr87 // G protein-coupled receptor 87 // 3 D|3 // 84111
¹Adjusted p-value and Log 2 fold change threshold set at 0.01 and 2, respectively
